# Supplementary material for: Lexicon for classifying ear-canal shapes
Source: Sci Rep. 2023 Jul 22;13:11866. doi: 10.1038/s41598-023-38570-3 (PMC10363131; doi:10.1038/s41598-023-38570-3)
Supplement: Supplementary file 1 — Supplementary Information. [file 41598_2023_38570_MOESM1_ESM.zip]

Archive with 77 entries (76 files):
- Supplementary/
- Supplementary/0000.csv
- Supplementary/0001.csv
- Supplementary/0002.csv
- Supplementary/0003.csv
- Supplementary/0006.csv
- Supplementary/0008.csv
- Supplementary/0009.csv
- Supplementary/0010.csv
- Supplementary/0011.csv
- Supplementary/0012.csv
- Supplementary/0013.csv
- Supplementary/0014.csv
- Supplementary/0017.csv
- Supplementary/0019.csv
- Supplementary/0020.csv
- Supplementary/0021.csv
- Supplementary/0022.csv
- Supplementary/0023.csv
- Supplementary/0025.csv
- Supplementary/0026nv.csv
- Supplementary/0027nv.csv
- Supplementary/0029nv.csv
- Supplementary/0030nv.csv
- Supplementary/0032nv.csv
- Supplementary/0033nv.csv
- Supplementary/0034nv.csv
- Supplementary/0036nv.csv
- Supplementary/0039nv.csv
- Supplementary/0042.csv
- Supplementary/0043.csv
- Supplementary/0044.csv
- Supplementary/0045.csv
- Supplementary/0046.csv
- Supplementary/0048.csv
- Supplementary/0049.csv
- Supplementary/0050.csv
- Supplementary/0054.csv
- Supplementary/0055.csv
- Supplementary/0056.csv
- Supplementary/0057.csv
- Supplementary/0058.csv
- Supplementary/0059.csv
- Supplementary/0060.csv
- Supplementary/0061.csv
- Supplementary/0062.csv
- Supplementary/0064.csv
- Supplementary/0065.csv
- Supplementary/0066.csv
- Supplementary/0067.csv
- Supplementary/0069.csv
- Supplementary/0070.csv
- Supplementary/0071nv.csv
- Supplementary/0073nv.csv
- Supplementary/0076nv.csv
- Supplementary/0077nv.csv
- Supplementary/0078nv.csv
- Supplementary/0079nv.csv
- Supplementary/0080nv.csv
- Supplementary/0082.csv
- Supplementary/0083.csv
- Supplementary/0084.csv
- Supplementary/0087.csv
- Supplementary/0088.csv
- Supplementary/0089.csv
- Supplementary/0090.csv
- Supplementary/0091nv.csv
- Supplementary/0092nv.csv
- Supplementary/0093nv.csv
- Supplementary/0094nv.csv
- Supplementary/0095nv.csv
- Supplementary/0096nv.csv
- Supplementary/0097nv.csv
- Supplementary/0100nv.csv
- Supplementary/0101.csv
- Supplementary/Ears Statistics.csv
- Supplementary/Supplementary Information.docx
