# Supplementary material for: Lexicon for classifying ear-canal shapes
Source: Sci Rep. 2023 Jul 22;13:11866. doi: 10.1038/s41598-023-38570-3 (PMC10363131; doi:10.1038/s41598-023-38570-3)
Supplement: Supplementary file 1 — Supplementary Information. [file 41598_2023_38570_MOESM1_ESM.zip › Supplementary/0000.csv]

OriginX	OriginY	OriginZ	MajorR	MajorX	MajorY	MajorZ	MinorR	MinorX	MinorY	MinorZ
-2.811039616459668	9.873252529914739	-4.468463178878967	10.400550332144812	-0.1554220241080102	0.3228833377051113	-0.9335900302887645	4.769523428627409	-0.742841165345663	-0.6414387037689027	-0.09817584713176264
-3.5219549452030323	10.665145109438965	-4.7327299241694165	9.379604342526894	-0.23139527481659888	0.2747645733903054	-0.9332527289015522	4.472943925307001	-0.7456333842397427	-0.6642047185965148	-0.010676512354955398
-4.107770330569778	11.266069028180228	-4.536335896338791	8.77752421397991	-0.2812128322076595	0.26391871320529076	-0.922640913802228	4.380551921125326	-0.7519767537308796	-0.6577452119043674	0.04104981923266296
-4.6201176937832455	11.820551042781604	-4.094676675256723	8.258059543281968	-0.34007424411796494	0.25704444046191	-0.9045870130148999	4.360135347809167	-0.7572319920081975	-0.6451971925454696	0.10133988730741728
-5.005289364336303	12.287828684246684	-3.611961024050548	7.799272015960396	-0.4001285808015793	0.25734507954583974	-0.8795854869535191	4.394809005129137	-0.7611673036554405	-0.6269304666599966	0.16283502203744032
-5.3552703163444715	12.753589990037318	-3.142351040027883	7.420758428857949	-0.45561446876629114	0.2656634692966658	-0.8496107208198762	4.480348348395005	-0.7610762119760444	-0.6009594684191287	0.2202236296437793
-5.69228811188539	13.252133955593877	-2.6422314524226995	7.079319771405693	-0.5049848093806493	0.2800355120213062	-0.8164376610015942	4.602654494635756	-0.7549347175040846	-0.5673480928482095	0.27234528900319843
-5.953279217070926	13.757312898574318	-2.1210659876831133	6.7839633955065475	-0.538978596294478	0.30527391220044886	-0.7850540817461348	4.7069842097506625	-0.7439489651824922	-0.520679366380362	0.3082879860372075
-6.135015165486673	14.296988501583101	-1.5571745855005383	6.485104821930865	-0.5472130179577287	0.34601084258891207	-0.7621249305648685	4.799635013647642	-0.7331447870465174	-0.4569578716395707	0.3189424510045837
-6.23838892345896	14.847785085121442	-1.0064223849048062	6.223340805021433	-0.5039425084487226	0.4109908885567332	-0.7596896982990857	4.886070921432483	-0.7649842656787431	-0.3829665436567309	0.30027040015904294
-6.280753367257635	15.414006609360406	-0.46885151480154513	6.007394896516241	-0.3664540385491318	0.49843459286500197	-0.7856681196704693	4.96328972618947	-0.8759684029662822	-0.2782618187464118	0.23204052450053483
-6.302839352696945	16.073294613136515	0.06976506385169227	5.902261090707672	-0.09719873548569749	0.5685277739104347	-0.8169018154664776	5.005429781813543	-0.9946526932382667	-0.08234268377593902	0.061041462243272074
-6.288561382754896	16.827055596347105	0.6031049968306579	5.972934531908682	0.19491009680715862	0.5598625742611691	-0.8053346832865705	4.997216334775506	-0.9526170005340887	0.13988524260511195	-0.13330874976111737
-6.189661755916965	17.503636151075217	1.0706800256080382	6.055047331925604	0.373837855612384	0.5080473459197093	-0.7759723912711544	4.9845346842932665	-0.8672363963035615	0.277426613425093	-0.23616811902910256
-5.997831471291181	18.1084596410712	1.5353557139345302	6.088936859404472	0.5332251243788904	0.42865057822876207	-0.7293350728679272	4.959943447255474	-0.7456827048712045	0.3743576092351784	-0.32515664776220565
-5.707642988170138	18.65131550371832	2.042540134019848	6.1589700104311	0.6654210817467939	0.3364544410728541	-0.6663431496228351	4.874273701186545	-0.60581539747924	0.42298706924939866	-0.3913996254208826
-5.372250484218961	19.161392574644513	2.570853314053545	6.229160640404123	0.7366496514599812	0.27477197037445317	-0.6179382293566476	4.808957797449092	-0.5259832459406658	0.441738576362402	-0.4306061401242475
-5.048672618600824	19.74209859489883	3.204486170415954	6.215191561357297	0.7759600628695058	0.2431015789576736	-0.5820546393078906	4.832414154169791	-0.4759012535480237	0.43654116626627115	-0.4521165231778933
-4.892914444393033	20.082858964030187	3.5656058591622095	6.180033680983347	0.7920487643962191	0.23346383758605235	-0.564050876568786	4.8681920342877065	-0.4477141098604186	0.42151582703494705	-0.45421914153096127
-4.645721077089549	20.71552020933844	4.167936039168403	6.092757872327695	0.8168715417185926	0.22721515370503323	-0.53018313652651	4.92314516034958	-0.39987421345766366	0.3818485856674597	-0.45245513036832574
-4.527501192003951	21.269434813452865	4.627696421177133	5.942302994223479	0.8153320114753171	0.25158652793742375	-0.5214766821479224	4.94348573328887	-0.41885519947119537	0.3641299294008006	-0.47920813374894605
-4.514654597102062	21.855481661097386	5.0507361560278445	5.701807643180227	0.7720783106355337	0.3075895083517563	-0.5561328767462909	4.916395530219228	-0.4782004693422808	0.3253737562536189	-0.483925097852233
-4.570340844158852	22.564621754507563	5.499094588277662	5.408490398241377	0.673916424196797	0.37861680960922195	-0.6344178155436186	4.789417442458046	-0.5998658075668115	0.27020592673956184	-0.4759559185061267
-4.741079208065149	23.329061486159446	5.9396182133365	5.109981089730682	0.5036234891894026	0.4405714056115179	-0.7431421248282073	4.527794597671688	-0.8154374557592647	0.1854894096087169	-0.44265035688010707
-4.947548068178235	24.125654843089922	6.364969196681146	4.888009527827484	0.3379430188084979	0.4605081128270196	-0.8208086220667375	4.1695739942772665	-0.9291447774784767	0.0689412900950444	-0.34386818074962733
-5.132066172762718	24.890205389905116	6.757192446247605	4.735698905119164	0.2247504680941292	0.45403172682543447	-0.8621730789855269	3.8063574730393253	-0.9650223659421789	-0.018762524985358298	-0.26144171695866675
-5.322839674285152	25.63092683286531	7.098579764499135	4.61431960876524	0.15550987089966314	0.4413618546387796	-0.8837513187105223	3.493381021250247	-0.9747180986840807	-0.07358223278157917	-0.20826523539158062
-5.516600001404221	26.300275723774234	7.361981884197961	4.516767191658662	0.09181577602015122	0.42895299061667025	-0.8986485381476077	3.2382025657470956	-0.9750851261242417	-0.11358296374169771	-0.15384206800790684
