# Supplementary material for: Lexicon for classifying ear-canal shapes
Source: Sci Rep. 2023 Jul 22;13:11866. doi: 10.1038/s41598-023-38570-3 (PMC10363131; doi:10.1038/s41598-023-38570-3)
Supplement: Supplementary file 1 — Supplementary Information. [file 41598_2023_38570_MOESM1_ESM.zip › Supplementary/0001.csv]

OriginX	OriginY	OriginZ	MajorR	MajorX	MajorY	MajorZ	MinorR	MinorX	MinorY	MinorZ
-3.3269142579742073	8.178136299945912	1.2812070781180034	11.316412759225937	0.6662268986920732	-0.29012554277895664	0.68699991913126	3.6127778320083883	0.6477864236253581	0.5534285753528712	-0.39448181384914505
-5.692258315334878	9.534372253742568	-0.2611562920045787	6.752620494098688	0.6527964320550635	-0.31449636823617655	0.6891653304269113	3.7370425356732033	0.6852053177448512	0.5365306188199015	-0.4042029441760641
-6.134059184970993	10.138873185848553	0.08913251139966744	6.039705132845579	0.597985634727759	-0.3723902857927439	0.709745486569966	3.8278234281907593	0.7690226277385186	0.48608155342763487	-0.39289074864900925
-6.317689664248308	10.771181928101313	0.602594060632486	5.675055455412311	0.5751265666654612	-0.4060853913360805	0.7101577903952199	3.949737888059927	0.8041655750741455	0.4179140703714749	-0.4122861022877059
-6.395052812157359	11.39778916061851	1.0910778996139663	5.4504039351813605	0.5566318795453942	-0.43484582103426267	0.707863025311253	4.076573182305724	0.8254446304841792	0.3382154774057562	-0.4413243777363527
-6.374118601799772	12.009636366122624	1.5226541990764415	5.284529535356012	0.5186347780605832	-0.4646113423069804	0.7177424799924799	4.2094854352992535	0.8514686528351956	0.2442410449026271	-0.45716131511889097
-6.223104281023937	12.656123479948544	1.9249256900445504	5.171280013469313	0.41259572501098896	-0.4935727200388148	0.7656048182555686	4.312487595429506	0.9024065647339152	0.11546260256011594	-0.4118833796542855
-5.899166313268328	13.387517244802213	2.317448080880231	5.100929181752794	0.20927226380258046	-0.49183475349882516	0.8451648921090446	4.340798428339219	0.9103356780109008	-0.049896107244585736	-0.25444578894912734
-5.477655329934863	14.058185681130203	2.6568795355287262	5.104983327950247	0.046158032870469434	-0.45062012788984646	0.891521697067473	4.316039456513347	0.7892546356654301	-0.13938304551831082	-0.1113144498219005
-5.014027521601038	14.624522336628335	3.005855669593887	5.151831782024519	0.02394842382382556	-0.4202531393374782	0.9070908288993714	4.343048901299372	0.7839352082927136	-0.1580913860205651	-0.09394033230317397
-4.666408161383671	15.166552398446761	3.377472490396523	5.219152272045999	0.06596974677433533	-0.40231728252395477	0.9131203626538347	4.29832807418435	0.8064423705105651	-0.13717460742554596	-0.11870123446420491
-4.398828225208431	15.817574966505942	3.765117895428924	5.239098525938867	0.09194497695272387	-0.38058888021638215	0.9201620647846789	4.210329149977752	0.9522470215117422	-0.1122215153823681	-0.141567009016222
-4.180031662637133	16.64967160979334	4.178214802400434	5.250325958559326	0.11868288467911052	-0.3584340355741234	0.9259802454838294	4.062048303920394	0.9828684769499305	-0.04016770810506022	-0.14152260856490406
-4.1046211971710544	17.14170644253098	4.3673356694128795	5.274473921755439	0.11059246821465611	-0.3474284372499596	0.9311620626745062	3.9366819157822954	0.9854764571649212	-0.0025088671345520827	-0.11797938292029649
-4.07339008077817	17.627949693431326	4.509887198800701	5.287886502984711	0.0928764419879996	-0.33897619294515885	0.9361992881539999	3.784020022811244	0.9846585579373721	0.03586981074288908	-0.08469625276400186
-4.148211695719351	18.484757147407265	4.626916648734584	5.262480841766226	0.04020825875880316	-0.3343117364756897	0.9416044598355481	3.4435686493004805	0.9669529486580107	0.11166009048632679	-0.001646355436743789
-4.298558874424602	19.287164284588304	4.654862835464245	5.156288967974441	0.013200218440568873	-0.34133401167743377	0.9398493744772674	3.110566859425223	0.9420737003193889	0.1912499275899628	0.05622659100599099
-4.490884352271162	19.993747285952846	4.866603080065302	5.0428451765389015	0.06886542519437751	-0.3338955843332706	0.9400911083376662	2.841064854110234	0.9477797731520446	0.29495953464115104	0.03533320208045162
-4.788056428554492	20.695454989800147	5.301611441922358	4.971725071257661	0.12730997300481314	-0.31788178859536814	0.9395442188917579	2.665979927145805	0.9235220915236169	0.3738486573080612	0.0013475760718708596
-5.2410451654550485	21.35539336706961	5.752419709216935	4.899177877464697	0.16041114325114403	-0.3059244427719433	0.9384447242302217	2.7025693288223196	0.860927383703969	0.39816159260596207	-0.01736381707336873
