# Supplementary material for: Lexicon for classifying ear-canal shapes
Source: Sci Rep. 2023 Jul 22;13:11866. doi: 10.1038/s41598-023-38570-3 (PMC10363131; doi:10.1038/s41598-023-38570-3)
Supplement: Supplementary file 1 — Supplementary Information. [file 41598_2023_38570_MOESM1_ESM.zip › Supplementary/0002.csv]

OriginX	OriginY	OriginZ	MajorR	MajorX	MajorY	MajorZ	MinorR	MinorX	MinorY	MinorZ
6.312301817498175	7.9012385707998405	-2.562470753354255	8.067468031846305	-0.21947528573407676	-0.2819237610463873	0.9339965695383494	3.169907803914522	0.7883599142120286	-0.5501669352974852	0.01918677906858199
6.970093330188952	8.510080444153088	-2.6938229353305414	6.895279875318642	-0.2147273222689338	-0.2985837164455032	0.9299139429779536	3.169471393453413	0.8167809582408285	-0.5320546494129866	0.0177675940814018
7.551655409164227	9.1616498771037	-2.7168970890298985	6.006395737130937	-0.19214515820395145	-0.33274934815415125	0.9232324244098915	3.2621868373241285	0.8600377480398024	-0.48895770514627174	0.0027639101797549692
8.00382927123285	9.836603276803144	-2.4682992632201204	5.597364891467175	-0.2186856370290619	-0.3430427853968804	0.9135087517612206	3.426958141245102	0.8750140064373009	-0.4370973065768752	0.04533061975558547
8.30383834043523	10.444092046909846	-2.1689215441983216	5.363328310534128	-0.2563937974195406	-0.35318580571930813	0.899734409302651	3.5773885844705453	0.8708938875140808	-0.37555317194881865	0.10075388959979496
8.50370724674199	11.069580598755552	-1.822167158559751	5.167789622813657	-0.29349579220596256	-0.3666141910380795	0.8828670652407921	3.684534669432326	0.8374131698757153	-0.3063522137670928	0.15117131211257834
8.590369283799035	11.71428292503922	-1.4253907181767544	4.965131036744104	-0.2927151649443205	-0.39105806141834004	0.8725774606367902	3.7535076826307585	0.8071535521529594	-0.23376143423904655	0.16600450777200376
8.56079602823689	12.350312733373553	-1.0243719126114876	4.779828931371412	-0.23612118054690726	-0.41987420266495845	0.8763289576600789	3.8080996091246324	0.8131700386709088	-0.16191193544792926	0.14152679040684812
8.4461415883487	12.978161032109032	-0.629771780741325	4.6513633634596605	-0.1512754982932351	-0.4369038402493059	0.8866965422237433	3.8536521972388726	0.8512636386051412	-0.09702533398065491	0.09742294683437236
8.287740334587573	13.563804828379832	-0.2602797235309369	4.568920005376306	-0.048553142050908354	-0.43912519152267143	0.897112957529408	3.9088641265521664	0.9394901393926518	-0.039292310620286805	0.031613582803398176
8.066532426016758	14.17616149303536	0.1004070893338522	4.515477872150049	0.15494674340405312	-0.426809007457459	0.890968898369442	4.025689970867572	0.9702658568344242	0.05133743959981055	-0.14414448511802244
7.887149684514269	14.850360024314403	0.4712523428235225	4.552821051598874	0.39890043247867124	-0.39442311732418206	0.8278338296352739	4.071612000814306	0.909686524769705	0.14098162092357588	-0.3711710330513282
7.911071636396023	15.48909706819965	0.8196020400874664	4.588680373191249	0.44247302032362523	-0.39235369096511674	0.8063970532385015	3.9577828448080856	0.8879822519756475	0.12943023301290632	-0.4242646448252366
8.036699222830162	16.171392311734994	1.108125006758251	4.6590854612776	0.481277986322289	-0.40539806947026663	0.7771897484857502	3.767922419296697	0.8616423765155266	0.10680858589037397	-0.4778620846455322
8.19601846881935	16.885230645098446	1.3078867489219674	4.804033050812675	0.5185248659962267	-0.43559520993437684	0.7357912587315927	3.592734631160797	0.8269969819435167	0.08163210824062259	-0.5344721607497955
8.451294023186042	17.644085116325655	1.508396378644705	4.90915223969484	0.5039931516227726	-0.485924927383542	0.7140503260027575	3.4038080312461236	0.826572892265756	0.0333013039280497	-0.5607519928846132
8.75795064697175	18.379038594809366	1.6757658520343193	4.875638950583637	0.4277714322731606	-0.5444038224774764	0.7215511622905759	3.254268239125783	0.80272387346638	-0.04867492323717698	-0.5126194435991147
9.150141532458246	19.07117844979789	1.880733886505916	4.582369213398142	0.3240737237681998	-0.5944732460258844	0.7359196840161711	3.201180077915812	0.7340256121211547	-0.1327523093615189	-0.43047647264446337
10.904473978351557	20.414696132524256	3.6836857310669573	2.778517944623453	-0.036860452182545966	-0.5258671707840922	0.8497676304475436	3.2188330631873328	0.018839782950340576	-0.009269817497194039	-0.004919285734809804
11.47606928737117	20.678172950938166	4.227499758096986	2.524154927859592	0.11803411344176493	-0.6411492436319197	0.758284640128121	3.086247386853068	0.35825223122585226	-0.1545232093028716	-0.18641868210004417
12.126967952594619	20.90850566220698	4.773739275127801	2.3441699896387838	0.2940926276015602	-0.745830135445166	0.5977013764851604	2.9803865807095917	0.6290948319200843	-0.1750960788636324	-0.5280297097534886
12.652074211409744	21.20980405449308	5.196557071980578	2.315786486537259	0.3773258758363291	-0.7920160510921227	0.47993307683132974	2.828190436355719	0.6604130847414855	-0.10563930835489008	-0.6935528921132847
13.040096122715017	21.535475116631886	5.514511508797743	2.294520739997857	0.4344957942268362	-0.8094574272058074	0.39495832481484133	2.6329714898763688	0.6379661012702156	-0.0322945331178727	-0.7680168222655174
