# Supplementary material for: Lexicon for classifying ear-canal shapes
Source: Sci Rep. 2023 Jul 22;13:11866. doi: 10.1038/s41598-023-38570-3 (PMC10363131; doi:10.1038/s41598-023-38570-3)
Supplement: Supplementary file 1 — Supplementary Information. [file 41598_2023_38570_MOESM1_ESM.zip › Supplementary/0003.csv]

OriginX	OriginY	OriginZ	MajorR	MajorX	MajorY	MajorZ	MinorR	MinorX	MinorY	MinorZ
-3.0134932260161813	5.148802535844641	-3.784727641185994	9.516588795868051	0.2896056840937553	0.09369486955804333	-0.9525491164024504	5.57656935871376	-0.705944689770172	-0.590359313431122	-0.27269904428508407
-4.093404889408587	5.1255018101529	-4.840227834219699	9.289216786363307	0.3218503340145838	0.13586317480953117	-0.9369917610232097	3.9691934372884754	-0.7192459865993486	-0.5955743664935947	-0.3334140152433056
-4.687786402780864	5.551678124455601	-5.428487285010381	8.955410750421414	0.3124013156673314	0.1617025221978538	-0.9360863807812678	3.383614443223888	-0.7367021773551411	-0.5791762590385238	-0.3459093070813965
-5.039249283608242	6.14585483829095	-6.102771795057358	7.831092383371334	0.2840368600595449	0.189061479162704	-0.9399887335624427	3.135974518072428	-0.7613863233500625	-0.5511706588257037	-0.3409263421602642
-5.516126915890917	6.719983627568017	-6.142554762579249	7.471361174578422	0.21277199906995936	0.2013466716808946	-0.9561315778776472	2.958917327169658	-0.8009760438713138	-0.5243616819382267	-0.2886671247586637
-6.049420729434448	7.402913676898592	-6.102638812066453	7.258021898575468	0.1294665371880632	0.22044752911311258	-0.9667684845175991	2.827832904203865	-0.8371166376228317	-0.4952382674603411	-0.22503075779098114
-6.530500834545143	8.049322989709705	-5.930901371912438	7.025691860422997	0.047447646977381366	0.2500250367471036	-0.9670761096190513	2.789039819375963	-0.8649697659926552	-0.4648166920778333	-0.16261035616142072
-6.893875736545007	8.5740682240856	-5.687275206982345	6.777979992603003	-0.01987736061572174	0.2909431439349437	-0.9565338350169341	2.8074310445494346	-0.8897602710348422	-0.4349124303835089	-0.11379493341324044
-7.247460285433904	9.168244007325908	-5.343192432366851	6.471888393383445	-0.08793450979137496	0.3299493758823218	-0.9398941064516879	2.8602140135140512	-0.9063752972879592	-0.4089994243551066	-0.05878049130102474
-7.533793022606614	9.736842161733817	-4.940219570330384	6.166929591521378	-0.14984745677942476	0.36691347768825766	-0.9181068780852515	2.9301596487694113	-0.9192205952486783	-0.3883964883219639	-0.005190068769305778
-7.782263874499827	10.305880000091326	-4.572328551533709	5.964801392690918	-0.20963936344470765	0.39773952004548185	-0.8932270772253199	3.022295835377551	-0.9219545161824316	-0.3726608739762286	0.05044182144856531
-8.011444631085954	10.945197395684017	-4.166348353005425	5.819832729489768	-0.2692489867206696	0.42041367377499334	-0.8664625358622876	3.1631574430602973	-0.9212840626040836	-0.36571788159442487	0.1088356371667976
-8.194445324241213	11.736631942037675	-3.5163418448569006	5.607644995664702	-0.3245056410825646	0.4360274277556967	-0.8393903568366415	3.4223409544206436	-0.9133449851526724	-0.36305128961203903	0.16450663134132365
-8.240746457862063	12.130791595519177	-3.1549921506389027	5.494357138763906	-0.34147655653975206	0.4447511188917267	-0.8280037461136941	3.5969222314297626	-0.9121503589967351	-0.3593922620492109	0.18313667502232173
-8.268081564282525	12.855670018970752	-2.5040530309935227	5.325466999275961	-0.35527993591360374	0.463700182424713	-0.8116392720639592	3.9732706038430927	-0.915903480452253	-0.3462006670498964	0.2031306555094055
-8.29603140516541	13.488066658386176	-1.9763944000099447	5.279946388726351	-0.356425972923321	0.47965275971200555	-0.801806557672311	4.326666905178475	-0.918258827013907	-0.32949278048563646	0.21108479686182852
-8.377623508574072	14.041848055359624	-1.456678117828374	5.299289477665535	-0.42078955547292785	0.46588634035886606	-0.778386836908178	4.687462130415825	-0.8938907360731398	-0.3513649555526736	0.27292824355129075
-8.508485185520948	14.499300008114478	-0.993838954615548	5.312082024566098	-0.45568675792399205	0.45744797606283344	-0.76360390769609	5.062639526147938	-0.8482808634369091	-0.35065971784323036	0.2961506298948682
