# Supplementary material for: Lexicon for classifying ear-canal shapes
Source: Sci Rep. 2023 Jul 22;13:11866. doi: 10.1038/s41598-023-38570-3 (PMC10363131; doi:10.1038/s41598-023-38570-3)
Supplement: Supplementary file 1 — Supplementary Information. [file 41598_2023_38570_MOESM1_ESM.zip › Supplementary/0006.csv]

OriginX	OriginY	OriginZ	MajorR	MajorX	MajorY	MajorZ	MinorR	MinorX	MinorY	MinorZ
-4.464443369904299	5.409303751586684	-2.027450109994314	13.55847235917836	-0.011786178721290504	-0.18412742514776	0.9828317136212109	4.191795003952967	0.47143823161947307	0.8648747109447074	0.16768242881415069
-5.2064654004654445	6.28840234486137	-5.02977578885155	9.352272665637928	0.023560552831966335	-0.13351910175840442	0.9907661428489979	3.9512127765639438	0.47788825304664617	0.8662618910812138	0.10537622717990966
-5.987176568244044	6.588605899338871	-5.208114987793813	8.7370467749211	0.023807074598067832	-0.16371576918402544	0.9862202442251756	3.7553319405306147	0.5002228824477788	0.8536278738781561	0.1296297670214954
-6.703356566130024	6.905128310722122	-5.184120964314002	8.219276877239908	0.029786965861427542	-0.19391721000840542	0.9805655777801534	3.6500638480954852	0.5320520967641584	0.8290318386167221	0.14778748794949953
-7.276931523492264	7.176547475693418	-5.06108988510741	7.788839850591179	0.043888451658715216	-0.21662062710994312	0.9752688386908995	3.6275029088178328	0.5730039343581603	0.7941750389312586	0.1506112301221335
-7.874891494875775	7.498895830058919	-4.8812526171562425	7.371993584536792	0.05832804670239321	-0.2409539396339566	0.968782244853176	3.623259330595712	0.6246256948949122	0.7485329651558272	0.14856668870789602
-8.504483403463256	7.912370253390909	-4.644250991401473	6.973499854311167	0.06469919608254043	-0.2735143914071406	0.9596894767160128	3.646822164133258	0.6841430295371679	0.6849925638605789	0.14910220824330014
-9.113802693263882	8.39459147973127	-4.386320575539266	6.616424169527232	0.059289847157248735	-0.3124623156065302	0.9480780639535308	3.717191135054957	0.7524410605878007	0.6041313740138538	0.1520509524043796
-9.7081459259409	8.964948735120231	-4.079395469818423	6.27761239108009	0.03161939222576551	-0.3586108775330774	0.93295147384536	3.7980116465524616	0.8134134490951889	0.49316703325819194	0.16199708979022662
-10.204136379719245	9.56623568040127	-3.7627022990629824	5.995805072506159	-0.012666624264760312	-0.3994741736619679	0.9166569375763343	3.865292491990139	0.8675343862192307	0.36553268802554806	0.17128501859984807
-10.533957312529198	10.172891879929486	-3.3803484232903203	5.768596277862317	-0.09461224976474605	-0.4349572410284807	0.8954667613436834	3.845778554061761	0.9142365805017777	0.22034682227099817	0.20362500704021708
-10.697987427835042	10.815881906828304	-2.9376918574851207	5.661407278624906	-0.20669533518881952	-0.4501596455228398	0.8686963404745831	3.656314443364835	0.9335858502844583	0.06346870312865292	0.25502454520902396
-10.741513468597201	11.66396535380878	-2.3934042080421802	5.664778225264991	-0.3186185543394185	-0.43908221892906085	0.8400529875257818	3.264901343102141	0.9417754959603984	-0.08392257144811846	0.3133352801003403
-10.70339312494066	12.099783251428077	-2.117200178921318	5.664608223769936	-0.36244488822515825	-0.42739444461781256	0.8282316654833262	3.060669835333904	0.9303169850522033	-0.14583804665989472	0.3318615746772521
-10.558069880041897	12.815368366234509	-1.592732667255547	5.593974943897862	-0.43214264517127254	-0.4003750878393586	0.8080547773895044	2.7133772599820434	0.8991491332389715	-0.24499869392818516	0.35946735217346126
-10.363850633947504	13.42506080600564	-1.145982914871279	5.506362101202512	-0.4808147320916275	-0.3756032830560981	0.7923000486943927	2.4470497727694642	0.8688204383097415	-0.31358738841004336	0.37859042690218064
-10.10563702375368	14.01605830107753	-0.8018471825071033	5.454886322693306	-0.5179309000445812	-0.355115059544399	0.778229321770767	2.2651215563200995	0.8350761167421671	-0.3550228269180596	0.39376282010566577
-9.859325575215484	14.48126259749678	-0.5928425932316072	5.3971472724157055	-0.5410252087507572	-0.34234520710155464	0.7681741226250682	2.210807891459213	0.8247551413776648	-0.3794053869277835	0.4117890689781368
