# Supplementary material for: Lexicon for classifying ear-canal shapes
Source: Sci Rep. 2023 Jul 22;13:11866. doi: 10.1038/s41598-023-38570-3 (PMC10363131; doi:10.1038/s41598-023-38570-3)
Supplement: Supplementary file 1 — Supplementary Information. [file 41598_2023_38570_MOESM1_ESM.zip › Supplementary/0008.csv]

OriginX	OriginY	OriginZ	MajorR	MajorX	MajorY	MajorZ	MinorR	MinorX	MinorY	MinorZ
4.742239978323713	5.483670779153166	-2.649361486545745	11.53579897571537	0.09727077741523395	0.1450793169823675	-0.984627029714788	3.7493094605088175	-0.5674142195268298	0.818196997871987	0.06450223022706914
5.544259371171085	6.091304655860626	-3.3558461819893903	10.054644754929743	0.1303644857142119	0.1355928518439894	-0.9821505380507018	3.5056824920446883	-0.5789234456428681	0.8135044301640137	0.035467402465270415
6.12159556163662	6.48764549662851	-3.3125534790997637	9.166351448496968	0.15810847366519332	0.15132990143361164	-0.9757566148827055	3.4129529206309037	-0.5991411646407131	0.7973077126159688	0.026571382776861968
6.613335010439829	6.838923468086421	-3.0092419597093736	8.498420771924017	0.18632007798820113	0.17853698160734693	-0.9661311374430536	3.382995301587821	-0.628363961263368	0.7716308109166063	0.021413049250712135
7.099215326416288	7.189501728370958	-2.6740072511649937	7.926141936028392	0.21405182513137438	0.21386650682461222	-0.9531227273633577	3.427067436966548	-0.6642549807169528	0.7319135787653465	0.015052426094867732
7.5662063112031435	7.567097728214568	-2.320134338316002	7.460623466655284	0.23995470893392512	0.2559022705597205	-0.936448485279791	3.5033827616726962	-0.6977220701445996	0.6687268642480662	0.00395860182947641
8.04751932504529	8.01397770887642	-1.9251165970010287	7.053365491628698	0.25797793915853967	0.3079296472029944	-0.9157656443004139	3.613847130054666	-0.7020358806385116	0.5628372346355395	-0.00851254756821368
8.58652160922999	8.626648996931385	-1.446784934548139	6.674197260073907	0.24578118129026472	0.38035745828562695	-0.8915827582732069	3.7926644692520513	-0.6048122397397548	0.37904403108080026	-0.005023922300260331
9.009025216434244	9.272973412397828	-0.9601580762855553	6.426521232577182	0.19823831412706383	0.460671019427401	-0.8651495724276691	4.002972334198606	-0.5492898829710173	0.24523766461754173	0.00472009086552809
9.205829463822997	9.713138353159088	-0.5711486360261289	6.327296108111503	-0.11815910827151657	-0.532264350428686	0.8382917668659338	4.142599421242473	0.509709966439315	-0.13943615339701226	-0.016688722298758597
9.241316491908847	10.888113876757458	0.15727482537271897	6.4941101671327	0.11507587438319916	-0.5859371943622588	0.8021440939119522	4.106793296112138	0.8163749755454545	-0.06781748781943617	-0.16665565911621205
9.00874430540032	11.607527900256223	0.7105991472224287	6.7272159589065605	0.215384085973345	-0.5966528116631422	0.773055701643739	3.892228454767661	0.9400096445159724	0.06040961464593947	-0.21527498122885458
8.678391196634381	12.416652444246145	1.214455777557352	6.8866676253139625	0.3036184943916679	-0.5912486172995672	0.7471551929851566	3.815146427629879	0.9480212584374219	0.17670028095683774	-0.24541486436477425
8.358274166659827	13.045916403530015	1.6581688380414505	6.987116804911432	0.3391300431885186	-0.5872161673664466	0.7349612143442775	3.78313023544097	0.9329147408076637	0.23584013237677406	-0.24204036107474763
8.137803434315376	13.701351274369328	2.2951106914398145	6.872002408967321	0.36050357797492666	-0.5823548696224441	0.7286288328732964	3.8121212952431582	0.9263476883922319	0.267893756314736	-0.24421545587369053
8.134744484289751	14.045312917288078	2.6682816625715655	6.650645944045736	0.38258842087755324	-0.5740982565860079	0.7239042008410549	3.8262810052276515	0.9160363428981924	0.28418641505250225	-0.2587551947497636
8.271055214835506	14.665792833870617	3.4247161071108705	6.1648075068432995	0.4197455972521519	-0.5527222335099514	0.7199387239003087	3.860875871395671	0.8974841180823134	0.30207383505974594	-0.2913471319243647
8.385163677104636	15.329302599340524	4.151019970186476	5.860933506529433	0.4659148727153328	-0.5178470755796871	0.7174661927200618	3.848770198536152	0.8519892123398335	0.3056224762930516	-0.332682908636368
8.414772850864177	15.64148302321309	4.577122207761847	5.771936532466609	0.44594801131107503	-0.5113658999697104	0.7345987255337878	3.8486570087802856	0.8688900053222488	0.28572512696611296	-0.32857351209145047
8.443762657693382	15.976350554863336	5.006203420204671	5.710010960499759	0.40038626001554717	-0.5086994252033308	0.7621782846477347	3.8118626030232003	0.9074187808931169	0.2533069181307784	-0.30761953340729437
8.460989293408238	16.340014892160053	5.378512588910318	5.6625302485888644	0.3599465672648291	-0.49942296577841483	0.7880451573148317	3.7392856834243404	0.932033309808024	0.22005480991106358	-0.2862548707372672
8.388994763673288	17.052528030647707	5.908171036278866	5.568380399442281	0.3241828780414265	-0.46028737793911817	0.8264629400612642	3.6172869047786116	0.9456802203776647	0.17380804227869745	-0.274146215784211
8.317694398666498	17.751442426600434	6.25318507479297	5.400150285883997	0.311914751213166	-0.4111090834512861	0.8565620289736594	3.5270971732155396	0.9499292785379275	0.13979508593713574	-0.2788191827984877
8.282200780884997	18.486257918522305	6.419843364319354	5.147829031254476	0.31096320287177004	-0.3627030397820901	0.8784921123109539	3.398392595517721	0.9490102351019871	0.11295946366767387	-0.28928719775577283
8.241427199417968	19.25329478854785	6.417715692333621	4.868128814506649	0.32521925233567806	-0.3225143313578851	0.8889414738772169	3.226794444819645	0.9374648136780089	0.09610057158599543	-0.30810554154100595
8.21085915090121	20.014040808912394	6.397525744377103	4.609328493580624	0.30966994285240645	-0.3005991842115501	0.9020779661122079	3.116289385465392	0.9172340334258021	0.07608416390557973	-0.2895192909293707
