# Supplementary material for: Lexicon for classifying ear-canal shapes
Source: Sci Rep. 2023 Jul 22;13:11866. doi: 10.1038/s41598-023-38570-3 (PMC10363131; doi:10.1038/s41598-023-38570-3)
Supplement: Supplementary file 1 — Supplementary Information. [file 41598_2023_38570_MOESM1_ESM.zip › Supplementary/0009.csv]

OriginX	OriginY	OriginZ	MajorR	MajorX	MajorY	MajorZ	MinorR	MinorX	MinorY	MinorZ
0.9533478184665722	8.257202407333232	-7.210884301718058	12.042107114535407	-0.1298797071226835	0.3350455674862886	-0.9332072274610376	4.994593603963001	-0.7367838452864116	0.4601766538404499	0.26775769712828457
1.441487059561081	9.324383101924623	-8.476537441180401	10.449313909329126	0.007380156087076915	0.2599609098448288	-0.9655909375345125	4.300808633418098	-0.8239050270497102	0.5336779781204951	0.13738205268839004
2.248062367121522	10.129343314045663	-9.043100955584777	9.258487938106338	0.06183774240873612	0.24985252989745077	-0.9663073045970596	3.9602313351129967	-0.845923682149586	0.5258606531480386	0.08183484015090026
2.8104071301559164	10.768523071006621	-8.816132836542717	8.861678543949632	0.10456594284574444	0.25793865213950384	-0.9604861348969265	3.867383430947589	-0.8650173560257737	0.5001262702634814	0.040136488430089226
3.314539215118549	11.448416707125379	-8.464527004921315	8.328405927426742	0.1551029051990782	0.27089545491622086	-0.9500309159730222	3.899163975166993	-0.8789039158427012	0.4661520671688618	-0.010570260686641367
3.575218683566335	11.839719673691782	-8.216119982131087	7.985647336959756	0.18249822629774134	0.27959352457836545	-0.942614374180675	3.9622190864578317	-0.8815263615145423	0.4461012256437731	-0.038350766129633895
3.818358821896442	12.261292648382925	-7.9490104436339415	7.649594862825963	0.20348019155836095	0.2935582962266618	-0.9340339064294573	4.059512739019324	-0.8861691885513225	0.4239269330146685	-0.05981646669844924
4.013119553226775	12.667325903094039	-7.689881902952744	7.360567273501842	0.21436320508357654	0.3138538220201691	-0.9249563204333644	4.172482393529765	-0.896046342336115	0.39935015235591037	-0.07215669835530805
4.269906361028288	13.41418109121279	-7.210430006867966	6.901370654675539	0.20581386897172518	0.3692261611169694	-0.9062630375810962	4.40393816293082	-0.9288266464225726	0.3393790701795992	-0.0726696022318014
4.3703915606408446	14.223975912994938	-6.72977358145778	6.57344321995239	0.12623133560654412	0.443803605705298	-0.8871888240244938	4.61708760449091	-0.9691989421094478	0.24269648747509304	-0.016494460143316972
4.354788224104704	14.689324195387307	-6.487834201669625	6.505198896329098	0.051557338311284825	0.4824430491934435	-0.8744086831403198	4.708192468192129	-0.9670743479609941	0.16999362997373352	0.03677052444462076
4.2984959760454435	15.169207271723305	-6.249774905993885	6.512930014108254	-0.03870724014965177	0.5146362358688882	-0.856534467660642	4.789939880756035	-0.9276822845357502	0.08601857526945918	0.09360545289036487
4.151294079633046	15.918966939592895	-5.783230984624728	6.548624826333079	-0.16077530672508034	0.5510664690266018	-0.8188266284519633	4.877533494962652	-0.824305163032055	-0.03820539227114947	0.13613895900729994
3.963933467315568	16.47021517778275	-5.191265949847326	6.377460433561184	-0.25785100998741567	0.5675662730171352	-0.7819088069474013	4.937889761899393	-0.7156621970150818	-0.12590708042613794	0.1446122705378689
3.697329257840278	16.94239925308061	-4.427545451644432	6.079947579858325	-0.40910429820275407	0.5478039126466534	-0.7297564980738781	4.967155032909936	-0.5434361742670915	-0.1937859726811352	0.1591837290210802
3.4734058828709475	17.424426206722643	-3.790621887293286	5.919913380816257	-0.5279262303138402	0.5071930598807899	-0.6812114909155449	5.0436366087485975	-0.4301898600820814	-0.2335991214231503	0.15946392481768534
3.3165940705088803	17.931721689671317	-3.2202698177421536	5.829659543480894	-0.6470659134364112	0.4344353608376575	-0.6265553614187314	5.216046807388579	-0.2927872225901392	-0.23024033982551728	0.14272974428599508
3.2218731155424303	18.45504074196281	-2.689627001259475	5.779459399027889	-0.8149316351569478	0.2560164764193164	-0.5199442218375555	5.447606795764419	-0.03668689237806615	-0.05039681006398187	0.03268599735384672
3.1588207556687995	19.18395522170923	-2.1425667879851056	5.71443527628794	-0.4751984495231585	0.5758482061041839	-0.6652708298861295	5.897182521127552	-0.8214525134518953	-0.5398498216541715	0.11947225973762932
3.106806212229157	19.617668547510316	-1.81591637187713	5.721838158657152	-0.682878233915245	0.4066841892350481	-0.6068651315333807	6.078476491554174	-0.5732632514044975	-0.6038526362606247	0.24040214095657111
3.050338838869426	20.044680217897568	-1.501393603151159	5.674813111224059	-0.7630375442738003	0.31059585800554046	-0.5668367657610173	6.2530918347279005	-0.42053016094637663	-0.5698069030388784	0.25386609699099627
2.846136580898021	20.730110796910704	-1.0400151375425641	5.4548046348802615	-0.8800901125528158	0.09169245778982316	-0.4658689590123316	6.486491505907937	-0.14993472751557754	-0.38255256061542525	0.2079530838533017
2.4915985423128957	21.122499805165532	-0.5914300140842701	5.033899698815888	-0.9262312127774571	-0.09107860672535978	-0.36578740803063203	6.421552745296545	-0.059351157483548	-0.39205454292232256	0.2479054065684283
