# Supplementary material for: Lexicon for classifying ear-canal shapes
Source: Sci Rep. 2023 Jul 22;13:11866. doi: 10.1038/s41598-023-38570-3 (PMC10363131; doi:10.1038/s41598-023-38570-3)
Supplement: Supplementary file 1 — Supplementary Information. [file 41598_2023_38570_MOESM1_ESM.zip › Supplementary/0010.csv]

OriginX	OriginY	OriginZ	MajorR	MajorX	MajorY	MajorZ	MinorR	MinorX	MinorY	MinorZ
-2.2537369819366213	7.0947085967656704	-8.343406336292315	9.737315954123744	-0.06399579162789097	0.24676997287667815	-0.9669586956744135	6.8728844336062895	-0.7385128278678359	-0.591588659003804	-0.1020980572711105
-2.9864290892804304	7.7898973349071	-9.041743566926444	8.17098679039756	-0.4356148758610361	-0.05798432491946792	-0.8982636016182598	6.184497047332935	-0.5399670612886894	-0.5221118203464931	0.29556133113853417
-3.641231352004795	8.153660382787752	-8.570329323176157	7.9089231804574895	-0.41778673964564705	0.001950929196194273	-0.9085430281783752	5.666430222520503	-0.6244157804041756	-0.5428867613507052	0.28596719295324
-4.258382525109397	8.558105151669425	-8.051761572959023	7.739824071472497	-0.42041922095625844	0.051473279380312105	-0.905868743339988	5.185500010717426	-0.6842043868342067	-0.5294914208809388	0.28745667334884173
-4.926416429932615	9.052784336894428	-7.55187744649827	7.646586681067199	-0.4120522851368215	0.11405681342011988	-0.9039933393703581	4.757910295236663	-0.7495577417849942	-0.5001339921471457	0.2785565777426045
-5.641711165319246	9.731838674840429	-7.149832694624804	7.431200935872064	-0.3598354830325501	0.20167527570391564	-0.9109585656441685	4.472211718411773	-0.8467471116492404	-0.4579544137096561	0.2330858738145291
-5.972387508189019	10.162526607244034	-7.015386352579462	7.217491792975774	-0.31296768644263223	0.2516404251036958	-0.9158211199226504	4.395919184347915	-0.8881862771091631	-0.41907833137359657	0.1883736365819132
-6.178632328171896	10.611357701139218	-6.8344796044928104	7.02689448802404	-0.27699612311016014	0.292221146471498	-0.9153578258456221	4.3577719443150595	-0.9097255937506913	-0.3751895050627114	0.15551530912845302
-6.288426994783935	11.059026193730356	-6.616145978596744	6.893379245115635	-0.24455136292171045	0.3282190610821861	-0.9123962290778398	4.322119096134054	-0.9229067423654345	-0.3307170416907925	0.12839867269714267
-6.306009400625745	11.846126628183377	-6.196260498749264	6.787938495978577	-0.17538486865203157	0.39321812814841267	-0.9025628241531823	4.21771597295117	-0.9191102332583923	-0.23775171142585222	0.07501942556667324
-6.219381273523806	12.560837283826944	-5.875014063780278	6.8443042686211	-0.11934717358814181	0.44519590715017665	-0.8874440018464564	4.1182405410710965	-0.9051310277131067	-0.16157678457511154	0.04066905249916644
-6.098838833342335	13.238402263768089	-5.595579477847746	6.924936169732152	-0.0640457849284071	0.48870231654331026	-0.8700966516646909	4.100958192049549	-0.879063314224249	-0.09741368417359351	0.00999200126327559
-5.920025921076693	13.906138673488899	-5.28644888330403	6.976737606136772	0.01241312036954001	0.5240668426955999	-0.8515866713551572	4.14968771882219	-0.8414299027905764	-0.03567388856577646	-0.03421879861839436
-5.68862756571485	14.578676927535925	-4.89762470666678	6.9931128221376175	0.11670962919160409	0.5458274934482789	-0.8297296004421727	4.260118661424249	-0.7565277893525222	0.025693431946782322	-0.08951096377820125
-5.473503916671623	15.1980955606888	-4.335038548633818	6.942873290295091	0.21945257123327186	0.5504865716010793	-0.8054843905787347	4.403939000470014	-0.6536847301343858	0.06871985687519427	-0.13113033303585953
