# Supplementary material for: Lexicon for classifying ear-canal shapes
Source: Sci Rep. 2023 Jul 22;13:11866. doi: 10.1038/s41598-023-38570-3 (PMC10363131; doi:10.1038/s41598-023-38570-3)
Supplement: Supplementary file 1 — Supplementary Information. [file 41598_2023_38570_MOESM1_ESM.zip › Supplementary/0011.csv]

OriginX	OriginY	OriginZ	MajorR	MajorX	MajorY	MajorZ	MinorR	MinorX	MinorY	MinorZ
-3.3558906342273103	8.77020275604775	-14.993854967606167	9.808319649807757	-0.08050826981037752	0.08077479893269841	-0.9934756415481567	5.309778127480781	-0.5124637632688908	-0.6975532238536668	-0.01518623089422861
-3.8670861539132044	9.459315803702529	-15.43807680935094	8.76275757864376	-0.1576869101376564	0.011129488051860731	-0.9874264392181029	5.075602310452086	-0.5740515181043999	-0.7728754398760629	0.08296182775995355
-4.9866410054324035	10.44294022541924	-15.29728695925373	7.54914482685477	-0.2044646047915396	0.0010246210102044515	-0.9788734216124294	4.752574792882159	-0.6034372142305886	-0.7788630698202241	0.12522917606326625
-5.466874135107941	10.862130413418988	-14.971862524925804	7.128174822976424	-0.22796099788296975	0.031747254174654724	-0.9731525549966822	4.5906145956735696	-0.6308179642332422	-0.75563148740004	0.12311807342134595
-5.988981692097295	11.322250303449833	-14.65735586586203	6.71781122162079	-0.23798988295260895	0.08007382640691196	-0.9679612584895944	4.4531131465725435	-0.6675363804194047	-0.7206725837163519	0.10450820504505341
-6.501062452642891	11.797626344760417	-14.374287338133406	6.372428766458451	-0.2242844422845008	0.14627979481907705	-0.9634825948489257	4.366643463417464	-0.7159952752909061	-0.6714366966223813	0.06473285466128963
-6.97510713997913	12.280635450889088	-14.104847294674224	6.152425427708965	-0.18859209464453072	0.21690489973269617	-0.9578023211026049	4.3142896784855616	-0.7706997591832994	-0.6051711691314873	0.014703754474741343
-7.421163297533597	12.809819999800633	-13.824877362403706	6.057815630596061	-0.1320180091908829	0.2820162384260672	-0.9502831612278982	4.267239139397371	-0.835852302040236	-0.5284748961639137	-0.040715175228182326
-7.771696201366466	13.370684675457289	-13.54265381309594	6.043829370987301	-0.06794109581819278	0.3286434260089704	-0.9420071687838205	4.19259002010805	-0.8925755545219961	-0.4383189370163281	-0.08854293113138914
-8.030866135206482	13.967507073432413	-13.27377181850556	6.055553873750003	-0.016326467084143828	0.3504190712616334	-0.9364507039714823	4.083931991958151	-0.9280973710115595	-0.3446354511906692	-0.11278146634249732
-8.210484475260266	14.625892183040605	-13.008806063056225	6.029678671825534	0.02172320042963217	0.3552695548374038	-0.9345114477462151	3.9485884962088384	-0.9470899966947111	-0.257947091258322	-0.12007833010144159
-8.301358195412472	15.34905372224071	-12.737758774635882	5.935177944409558	0.059448835316865505	0.35285691664089414	-0.9337868238298018	3.791188587940743	-0.9585100545854518	-0.18104533942991743	-0.12943575936565666
-8.310355878970793	16.13058548214879	-12.407110410397982	5.840546422283989	0.11725881762388732	0.3486323413163928	-0.9298956179473576	3.616908216206458	-0.9715732453597601	-0.11090734948280416	-0.16409521236598862
-8.27808272460852	16.943733469911763	-11.999257415941042	5.814442684653433	0.2084462765085381	0.34244005198776617	-0.9161249699709872	3.4767831209849	-0.9706780781126623	-0.04222138037479284	-0.23664077485897284
-8.261414310115772	17.78828859356939	-11.615941034195234	5.846671916590326	0.3156134889282522	0.33243990180324096	-0.8887473416531763	3.47219769358851	-0.9267366801328469	0.017854539847210152	-0.3224257581777272
-8.267517153881274	18.63230310260211	-11.341769264137337	5.83428582828943	0.39514456774058565	0.3234168807524461	-0.8598036356223808	3.5753686208873856	-0.8651786971693833	0.05232319146242552	-0.3779333390493864
