# Supplementary material for: Lexicon for classifying ear-canal shapes
Source: Sci Rep. 2023 Jul 22;13:11866. doi: 10.1038/s41598-023-38570-3 (PMC10363131; doi:10.1038/s41598-023-38570-3)
Supplement: Supplementary file 1 — Supplementary Information. [file 41598_2023_38570_MOESM1_ESM.zip › Supplementary/0012.csv]

OriginX	OriginY	OriginZ	MajorR	MajorX	MajorY	MajorZ	MinorR	MinorX	MinorY	MinorZ
4.754147936062323	8.265679201060028	-6.172962399226302	9.24263057607306	0.1633567544207398	0.0757162097905843	-0.9836572707808703	4.194754064230079	-0.48831348910436234	0.8552760419004445	-0.015260443803404064
5.395697668485483	8.469815899177547	-6.150502540435251	8.796497589110345	0.15625308852064845	0.09637539181244553	-0.9830039451501486	4.008104817138284	-0.4992480584678384	0.8381401711411687	0.0028148781371580417
5.8643153369720435	8.675615870187075	-6.04624757502925	8.498392276525275	0.15438252322474752	0.11707277570732053	-0.9810504582899617	3.92177625319769	-0.5319390618232691	0.8229864925100429	0.014502025213362038
6.2964685438227574	8.918211255276578	-5.911007625628845	8.229783846616183	0.1565680249603984	0.1383651878281941	-0.9779271590242642	3.8670385330993646	-0.5793853822500785	0.8006348516831919	0.02051969460091968
6.77360843351642	9.236791541816684	-5.760679818733469	7.949088360787063	0.15821660620637903	0.1650408888766037	-0.9735137443916013	3.827755874746176	-0.6352247841245895	0.7648175117385366	0.02642289602128188
7.254199274299619	9.628228245663802	-5.618988165290295	7.6824190222620095	0.15972971547042086	0.19400574653885833	-0.967909183914296	3.8095163577102067	-0.6934210209713322	0.7161413892056551	0.029109758361124727
7.644537914573099	10.020948845477578	-5.492272787322231	7.486176017378568	0.16584815861818505	0.21900121235065714	-0.9615263164739173	3.811030794332626	-0.748845122140059	0.6600896985759371	0.021180761568603254
8.040775735580683	10.493305566908969	-5.375263649082995	7.308645899964392	0.16999110935363862	0.24501491362617323	-0.9545002434999575	3.82799770189108	-0.7993243214735839	0.599617895829597	0.01156343216245384
8.367546686863896	10.959032841858832	-5.254768518672167	7.163575854147257	0.17352649123063207	0.26864214860054786	-0.9474808456303835	3.8615143967916525	-0.8412375401619268	0.5402327783283283	-0.0008946928321885983
8.93261803206512	12.22275471805568	-4.929985335894515	6.862536827977816	0.1497800972201011	0.30293021741861587	-0.941169063373551	3.9768614854485462	-0.8680759664204409	0.4734032304420419	0.014224480383586952
9.076881288474366	12.846080276049578	-4.6902147775716125	6.759676749495822	0.14150301857071204	0.32829920155932996	-0.9339146267142855	3.9719733633437846	-0.9119081943769887	0.4102007797981765	0.006029273085544032
