# Supplementary material for: Lexicon for classifying ear-canal shapes
Source: Sci Rep. 2023 Jul 22;13:11866. doi: 10.1038/s41598-023-38570-3 (PMC10363131; doi:10.1038/s41598-023-38570-3)
Supplement: Supplementary file 1 — Supplementary Information. [file 41598_2023_38570_MOESM1_ESM.zip › Supplementary/0013.csv]

OriginX	OriginY	OriginZ	MajorR	MajorX	MajorY	MajorZ	MinorR	MinorX	MinorY	MinorZ
-3.1130867016687995	8.077124053747848	-8.959254684519912	8.284518479636882	0.06763881232852491	0.20080621278562497	-0.9772931269447672	4.672425437223515	-0.5410067409087173	-0.7792761808795052	-0.19756258044794645
-3.8514403118236786	8.405710007218298	-8.820647324856527	8.05903394290846	0.039246329484391544	0.18567983623376824	-0.9818262188586144	4.109346386499678	-0.5695776205264821	-0.7950148321046854	-0.173118268310585
-4.630171193104919	8.921824425119926	-8.636691542631151	7.521981794221909	0.005932018850678455	0.1833991908580344	-0.9830206243741652	3.742946521830787	-0.5963627376483555	-0.7872649237873712	-0.1504763799938192
-5.343979724155015	9.421121494814615	-8.443334943242844	6.8506465484888555	-0.03748572487579871	0.18482806679809974	-0.98205570420125	3.4887420890221827	-0.6268294878552089	-0.7695894837039597	-0.12091430075440851
-5.861405166597371	9.774707265710228	-8.152143300620978	6.349809497252464	-0.0832374165365824	0.19733476232498023	-0.9767960503945842	3.288366513822637	-0.661124868523444	-0.7443584398995773	-0.09403955894486926
-6.388523088708382	10.173090597342291	-7.828980227972794	5.914192044269421	-0.12817293113491726	0.22153137385390848	-0.9666931002767547	3.0659913925996096	-0.6980763690190479	-0.712512313078576	-0.07072496660145614
-6.944489649389637	10.660855867976627	-7.5655106396366465	5.665275347702792	-0.17196073751396596	0.25558965879102	-0.9513692401337889	2.8649934710186553	-0.7359856865920491	-0.6752400551091603	-0.048376310563516045
-7.450196048243127	11.18607681251306	-7.348298619720457	5.536024844690557	-0.2128211258176375	0.299701219844318	-0.9299926597718613	2.778790155987589	-0.7733738660238844	-0.6331886849053974	-0.027072390462524243
-8.010455519551737	11.864961117768939	-7.116500502725585	5.48811889554562	-0.25204109003809744	0.3508858096741073	-0.9018616509763311	2.7897644311406755	-0.8080625892918384	-0.5888478463477764	-0.003274756735996337
-8.587171337985486	12.761272457683118	-6.99318841193746	5.655657435228267	-0.2556236193404349	0.4275662529951168	-0.867089190645929	2.8921363456836793	-0.8487286963225291	-0.5286678622677924	-0.01047808674671244
-8.822027994158805	13.296300394631924	-6.914286801262824	5.71498713338379	-0.2259118460177215	0.48110701835683856	-0.8470536433524489	2.989139166690829	-0.8724124347870343	-0.48055472870366317	-0.040268936117605625
-8.964661833440898	13.768893929523019	-6.6834411511542	5.635273067372311	-0.1849682817199556	0.5342090279195568	-0.8248681405211437	3.0982337518165157	-0.8845113569759686	-0.4204993698950871	-0.07398517505143618
-9.040083695290791	14.164833512796335	-6.321120722879779	5.512413511502164	-0.1328935636481949	0.5844175801026705	-0.8004969661452951	3.1781795704001414	-0.8784222122139438	-0.34904548273471375	-0.10899686305733136
-9.074377403077564	14.715509599685237	-5.405029775795096	5.2990043582808335	-0.03839069012050106	0.6566433776457323	-0.7532234924018739	3.1503728330671095	-0.8263451766935888	-0.21959365429477437	-0.14931923710455403
-9.034447395573203	15.138826368222343	-4.55541794709437	5.127760227707587	0.02849093506155787	0.6955951585132921	-0.7178688195430877	3.012261714269324	-0.7355859639570099	-0.12981635920120516	-0.1549825815784656
-8.969588169293926	15.60097623701171	-3.809582196243159	4.891312757677744	0.09790707819075557	0.7149288092767626	-0.6923084584968321	2.8779820801134695	-0.6710130410384225	-0.07192079886421011	-0.16916618009329826
