# Supplementary material for: Lexicon for classifying ear-canal shapes
Source: Sci Rep. 2023 Jul 22;13:11866. doi: 10.1038/s41598-023-38570-3 (PMC10363131; doi:10.1038/s41598-023-38570-3)
Supplement: Supplementary file 1 — Supplementary Information. [file 41598_2023_38570_MOESM1_ESM.zip › Supplementary/0014.csv]

OriginX	OriginY	OriginZ	MajorR	MajorX	MajorY	MajorZ	MinorR	MinorX	MinorY	MinorZ
3.920622002246153	9.451989080574611	-7.3243378457710175	8.776175955111132	-0.02373769371227971	-0.3354699070321071	0.941751805611803	5.107466183373635	0.5667965940748518	-0.7364661540271707	-0.24805663964160327
4.54486321995413	9.902154012910108	-7.432903468000286	8.43003787852641	-0.07501692359003251	-0.27935369696116774	0.957253348476366	4.470474197304438	0.5856671714401498	-0.7796277201830424	-0.1816206093341401
5.179793124971545	10.285681715775072	-7.444037090494751	8.185302792476246	-0.09516101221943186	-0.27789489729748784	0.9558863990084763	3.9679317761513073	0.5968430853388491	-0.7778265971524999	-0.16671212223464402
5.8611677398478115	10.75016313886459	-7.313464302022936	7.9405603163052225	-0.09552942881051596	-0.29319124207223796	0.9512691647495335	3.606240711838264	0.6087420779666789	-0.7732594453908955	-0.17719497328765463
6.250652444047135	11.034063222528468	-7.11614699203374	7.718325911410159	-0.1140292451360624	-0.30387186767171565	0.9458642710724426	3.431510922741458	0.6266491290762888	-0.7600736095539244	-0.16863800127320455
6.7311527884127855	11.357649350536821	-6.795929359896591	7.3355437923918165	-0.1337655437220162	-0.31250000156289764	0.9404522998727487	3.24883155051625	0.6484325222482246	-0.7451016086244527	-0.1553575072056885
7.178961182204954	11.66000236453756	-6.507016717094137	6.9793548568041945	-0.14843527615724686	-0.3221137342324995	0.9349918240342621	3.1102169776217625	0.6723197043983067	-0.7252128141816291	-0.14310825320765574
7.58761686475218	11.972873860186976	-6.300815509052214	6.713351336365845	-0.15410041160382107	-0.334144845689313	0.9298388490716002	3.008786374368497	0.6993371740162668	-0.7009852202717858	-0.13600469803849552
7.955283564406525	12.29439557350516	-6.133942819750915	6.474954813312507	-0.15290230908706112	-0.3454972339961385	0.9258793361863427	2.9459066210352503	0.7275283433013968	-0.672938018183945	-0.1309646468791309
8.312903915394259	12.654359967917935	-5.9855043984089935	6.230489086796929	-0.14864637724520882	-0.35388388651939023	0.9234015645393971	2.9114213454521587	0.7559003867419691	-0.642560317896701	-0.12457190131614261
8.633307794073689	13.023900797545322	-5.855855511460831	6.004924872574916	-0.1463160107986945	-0.35793146321546276	0.9222129323667035	2.910328469042976	0.7834682114293785	-0.6108389595855683	-0.11277714252242002
8.941615030859962	13.408940006623645	-5.7032175105193295	5.808966464559938	-0.1426558196187396	-0.363523540334778	0.9205976063141673	2.948337294899722	0.8116126645197348	-0.5748761432256951	-0.10123830469486353
9.24903293146501	13.807797419711918	-5.493839294506609	5.674344698188509	-0.13137913247219024	-0.37716530176474894	0.9167801583234448	3.0380349374759636	0.8420721616325121	-0.5304633508339235	-0.09756064079933954
9.54410388212364	14.245408090672635	-5.220276476127894	5.606223862428029	-0.10518750884180884	-0.40333022696016985	0.908988622593216	3.16590383282986	0.8724077682700748	-0.4712019865731228	-0.10812413038752901
9.771663205955091	14.71684435972846	-4.932454291415145	5.669488969988546	-0.06700473824379694	-0.43844930294372536	0.8962547482725219	3.254534393818357	0.8943546775332187	-0.39542681774879185	-0.126580764855807
9.981639481184995	15.30966723221938	-4.602494555011074	5.94936971051557	-0.02849029767950299	-0.4903437270797133	0.8710633342367872	3.2900850950380187	0.9384583398592072	-0.28783110001882073	-0.13133283470198662
10.074083920726107	16.54469977139396	-3.5767802437597496	6.225818907829774	0.09714603932124381	-0.6720536139105243	0.7341025725836949	3.2516909885143406	0.9876736500719338	0.0024663236532211363	-0.12844401456102253
10.029306155661837	17.034597364798525	-3.0768969624104625	6.403682224820953	0.11868756756981524	-0.7017842107000895	0.7024330451483706	3.191407684580439	0.9804558554709499	0.031684053714897964	-0.13400928760043948
10.030755535418617	17.490681097846487	-2.6197823893858607	6.461412841870323	0.1290582531935262	-0.7018318388233291	0.7005540930552758	3.1421659884248037	0.9760658664742562	0.024972453316269017	-0.15479588795943244
10.062957843433683	17.855591334296133	-2.2406188215512963	6.370413010966036	0.1340238968684257	-0.6838293026250651	0.7172273558220703	3.1026963206566243	0.9766931575657519	0.0059571369977654415	-0.17682894713002079
10.14953256594167	18.47629214487371	-1.768670293528947	6.034195641166092	0.11575499820392815	-0.6269715492162261	0.7703943515266801	3.02949625754198	0.9754398011585946	-0.05629085672937496	-0.19237523975582446
10.25132154578629	19.02381814131387	-1.6573627676745104	5.639796791920017	0.10372178446794923	-0.5656315058947997	0.8181092781321854	2.929418468086743	0.9713648021138577	-0.10545939395678386	-0.19606530661203103
