# Supplementary material for: Lexicon for classifying ear-canal shapes
Source: Sci Rep. 2023 Jul 22;13:11866. doi: 10.1038/s41598-023-38570-3 (PMC10363131; doi:10.1038/s41598-023-38570-3)
Supplement: Supplementary file 1 — Supplementary Information. [file 41598_2023_38570_MOESM1_ESM.zip › Supplementary/0017.csv]

OriginX	OriginY	OriginZ	MajorR	MajorX	MajorY	MajorZ	MinorR	MinorX	MinorY	MinorZ
6.718351639459598	9.82223403617098	-4.016469562721198	8.87374639630889	0.33355375461165215	0.19524614853838376	-0.9222910789254101	3.7590585741984883	-0.6388712698903486	0.7624983515801482	-0.06963424654110045
7.439200882463298	10.269266692430937	-4.066261965820941	8.559102955641102	0.34340807616175195	0.21623373087995604	-0.9139550682919916	3.592175124009421	-0.6658734117965733	0.7423002012173511	-0.07457255584514008
8.252218273219347	10.864705390751626	-4.158951014467014	8.098716487507728	0.33179841823490597	0.26881948066709105	-0.9042377433345115	3.4979621541080177	-0.7108111450018378	0.6955258263652817	-0.054051185655061784
8.768732019512436	11.44587601699594	-3.8900909529024035	7.710112996129303	0.3538689794327159	0.2892614752002814	-0.8894405794431718	3.4920969647463553	-0.7497916249187866	0.652555317868621	-0.08608656381371571
9.194561307243687	12.004552395884156	-3.5879429539678047	7.396534702928681	0.36363394893848333	0.31803605901691173	-0.8755703377481423	3.466134040649142	-0.7950568742809376	0.5949796957841047	-0.11407955349435189
9.675069434328552	12.930092682359899	-2.993983614436418	6.968373597091322	0.3282528421069764	0.36758772963646896	-0.8701317904026945	3.4430750237374865	-0.8446900596574116	0.5057455588807221	-0.1050025433240189
9.708230931456564	13.419822482677628	-2.495014923578152	6.8028466558529646	0.2779842359647399	0.4055127743586428	-0.8707951276776048	3.3547611729288813	-0.894087021681811	0.41173709738748765	-0.09368155878156878
9.6738494790558	13.975359534233814	-1.9654974758265567	6.691169419778976	0.2067103832310248	0.4310524611514906	-0.8783305717096073	3.2121692055402846	-0.928571079122725	0.30920563690873415	-0.06678742004516643
9.629502318979702	14.548033061830463	-1.5044314513064	6.612609994442021	0.13535961957989884	0.43672639924843804	-0.8893524754486709	3.101660701390055	-0.963691630616	0.22142945912840298	-0.037938661072276864
9.496662732916464	15.241552663475531	-1.1043731022312784	6.490628233795672	0.027800945925071655	0.43304375158832586	-0.9009440696380545	3.1100632717604504	-0.984158115577613	0.13257475176135608	0.03335405862409124
8.936575651769372	15.856352484788038	-0.6770389455672632	6.300787672382959	-0.00816948220222659	0.4101623657935122	-0.9119759279976729	3.6596601461043523	-0.9700863864443853	0.0944166795507258	0.051154060859918186
8.57919340980559	16.442270948110778	-0.2077084126444368	6.160444252523031	-0.017678127506033075	0.3840006016365215	-0.9231635942511326	4.032376687022077	-0.9733374220962658	0.09259236567446337	0.05715379972598971
8.651425414689962	17.051086133495758	0.0817921278367776	5.968635593291055	-0.06094340664831355	0.36256404308374796	-0.9299640938492542	3.9718852873474004	-0.968224783817356	0.10117393973864484	0.10289531607337755
8.948101513556553	17.752093899498202	0.17613130711808211	5.552774257228951	-0.1340792196464739	0.3491649157254692	-0.9274193358375803	3.6955667053595698	-0.8828015308539066	0.11143118681255273	0.16958154228061267
9.249496873063697	18.51231114074351	0.08812576110942132	5.097269550691997	-0.267563093099259	0.3540444128673191	-0.8961375703141748	3.415896106597668	-0.9318799615913907	0.1342153639055385	0.3312603940132177
9.577045959358552	19.398620387352935	0.13051623415735858	4.687131754618343	-0.39206318637298004	0.3725922593775713	-0.8411072857507433	3.184406759460947	-0.8554030968148427	0.14587796656275318	0.46334762702442744
9.950109616290561	20.04889440931615	0.327518813309967	4.385885929225139	-0.4241930621031049	0.38520358325941007	-0.8195599096513334	3.0302283075121994	-0.816909748954683	0.1868006101445615	0.5106200380539978
10.405414335392802	20.627238555943784	0.6483458312619629	4.109397017729664	-0.4396422022257225	0.3960623990033507	-0.8061323155151563	2.9075499769798916	-0.7868186824557996	0.22031845248946863	0.5373541598665132
10.913723420757863	21.108259022913213	0.997270153863861	3.9335405799078442	-0.4944649861002909	0.41732817685767787	-0.7624575859164141	2.8723738111003416	-0.6227884438003226	0.18128229887557504	0.5031116452627357
