# Supplementary material for: Lexicon for classifying ear-canal shapes
Source: Sci Rep. 2023 Jul 22;13:11866. doi: 10.1038/s41598-023-38570-3 (PMC10363131; doi:10.1038/s41598-023-38570-3)
Supplement: Supplementary file 1 — Supplementary Information. [file 41598_2023_38570_MOESM1_ESM.zip › Supplementary/0019.csv]

OriginX	OriginY	OriginZ	MajorR	MajorX	MajorY	MajorZ	MinorR	MinorX	MinorY	MinorZ
-4.519908106881109	4.059551987610589	-4.489354027290982	7.7760908077042705	-0.19334629638143325	-0.10943867896004986	0.9750078898260579	4.163000931570793	0.5914778409566841	0.717975721387763	0.19787979813080947
-5.206621099035451	4.404419051225596	-4.90726248953918	7.028873008724236	-0.19364518294598773	-0.14644487151304586	0.9700801218091949	4.003916370818243	0.6280741682710111	0.7112392764195856	0.23274457087905964
-6.00247224017589	4.851130912605138	-5.051526341629177	6.525375690152869	-0.1888876792886072	-0.1913062377250484	0.9631839741297877	3.9493105719708415	0.6740810618850809	0.6810780252459989	0.26746715991785863
-6.817590828244103	5.412395011706107	-5.068463926893137	6.127689582928262	-0.16519499760607098	-0.2266180500554616	0.9598723207567716	3.9740569716452	0.7260449239863945	0.6277367374200613	0.2731566055112693
-7.497686814556488	6.045489523639006	-4.979974268373649	5.782593104012529	-0.13019306165157857	-0.2603892198643754	0.9566855391800433	4.067257204255222	0.784252354762873	0.5610716181543441	0.2594386618679522
-8.003542614607642	6.678735726320653	-4.765311439868622	5.529830376388731	-0.10966241090607899	-0.30816872013526686	0.9449900505108283	4.148760822047155	0.8399944628684355	0.47787484335017055	0.25331684357583584
-8.363518694723824	7.297371751502269	-4.480646198809027	5.399539669054019	-0.12300934546987626	-0.369623203201334	0.9210034682791688	4.179388846969404	0.8870324568684806	0.3752108303393956	0.269054264669388
-8.622580176608967	7.928916423747821	-4.158565674958011	5.3335393650454055	-0.15985675391524	-0.42775597570457213	0.8896463586598395	4.184003308764646	0.9199465580975326	0.26066993131296834	0.2906354742440469
-8.78127435170619	8.591240011648297	-3.79038957298309	5.265838167550109	-0.21897958994350775	-0.47541060640696103	0.852075521596495	4.163496520174242	0.9369140189829601	0.14087575994779047	0.31938351854556124
-8.841163550934793	9.227445461851936	-3.399454323868976	5.197255359990731	-0.2975727684506443	-0.5075079939817055	0.8086322300782256	4.123064058961607	0.9335226433942208	0.020884956854374248	0.3566395071042882
-8.831690216630701	9.859023666561384	-3.0079493510213418	5.203964416429346	-0.39337446676804094	-0.5205280818424706	0.7578304856023922	4.087302289241346	0.9069130553075437	-0.09522478803134735	0.4053535310533001
-8.74311759464115	10.628721080460782	-2.562650497053876	5.339090897767624	-0.5172644069519998	-0.5079855224231322	0.688758478938077	4.101782656630713	0.8423642294543586	-0.21140726270335275	0.47670295878477165
-8.635978333068932	11.367955398725824	-2.0898099488524697	5.503440303480037	-0.6235607968469752	-0.477181190679022	0.6192495812656768	4.206301653242411	0.7721135918833194	-0.30271491299463965	0.5442230631844008
-8.59544533510803	11.92140541189456	-1.5872377363898942	5.627084238855288	-0.7211653986510648	-0.4305670070111122	0.5427085039521157	4.292246634884459	0.6183171860288222	-0.33595296280613945	0.5551022253557794
-8.651876878433896	12.446231780738207	-0.9461374201375545	5.729015749361387	-0.8020976350792558	-0.3761917790355073	0.46380936729044725	4.30285655363309	0.4915534172720082	-0.34541128993619286	0.5699172213644139
-8.796895454148064	12.922107370204913	-0.30933608160707954	5.757839831566104	-0.8310841787893029	-0.3485267034429457	0.4333915374731066	4.2623446213290395	0.4547138064095533	-0.33859413668886723	0.5996802651802772
-8.99726614834328	13.457489538450416	0.33865461843860134	5.681817747417997	-0.8200117334288392	-0.3456490324903708	0.45618801318919044	4.222497553738558	0.5107590662754732	-0.32972547703889576	0.6682751987363037
-9.257820530502356	14.211697505790054	0.978309733398809	5.59632354425445	-0.7749531107767385	-0.35390354775262783	0.5236410554812901	4.014584073334461	0.5973611697775105	-0.2806355238212475	0.6943859452279874
-9.372957292636894	14.644711406154038	1.2339402379090716	5.592190481895373	-0.7561045327438494	-0.3516517703298485	0.5519483381513967	3.8712073963045244	0.630521128233216	-0.25372469609829773	0.7020895212519642
-9.474294489638611	15.100640089037164	1.4363148636417613	5.606261956459859	-0.7405495512727974	-0.3464461963189165	0.5758136809470691	3.7395718738233406	0.6532053701051759	-0.22671773055609873	0.7036745769303775
-9.59889476503981	15.973691061708951	1.6047672671586617	5.641858479645281	-0.7272516228566948	-0.3301961260510147	0.6017271768776995	3.530458408414833	0.6698140262814055	-0.18565675226470585	0.7076632294752705
-9.671068489431633	16.919195046672797	1.534516740491343	5.582050748283487	-0.7231973206317663	-0.3178020181724735	0.6131782062961277	3.375590804854965	0.6781684849838904	-0.16317624358275634	0.7152763866122103
