# Supplementary material for: Lexicon for classifying ear-canal shapes
Source: Sci Rep. 2023 Jul 22;13:11866. doi: 10.1038/s41598-023-38570-3 (PMC10363131; doi:10.1038/s41598-023-38570-3)
Supplement: Supplementary file 1 — Supplementary Information. [file 41598_2023_38570_MOESM1_ESM.zip › Supplementary/0020.csv]

OriginX	OriginY	OriginZ	MajorR	MajorX	MajorY	MajorZ	MinorR	MinorX	MinorY	MinorZ
-6.39010628751368	6.529821520605066	-8.757082307350919	8.231754764176166	-0.03307619989579081	0.16194577274006514	-0.9862451681463776	4.553423874930346	-0.6583307090966883	-0.7456894563552054	-0.1003667042425009
-7.173091071957941	6.751572472120863	-8.528528142828609	7.773742204620837	-0.06411027873284364	0.1351977648636445	-0.9887423509371245	4.172272330072409	-0.6675254602636143	-0.7359254168798277	-0.05734580712152998
-7.856174393809555	7.100012866610381	-8.421544435405146	7.104654826232163	-0.10627607473165833	0.11028915034090223	-0.9882012443104455	3.975498679286444	-0.6767443338576347	-0.6947923151905012	-0.004762514450943056
-8.330762009635972	7.4244944835053515	-8.395256434294142	6.624940218916914	-0.15287107268534442	0.09659330936486281	-0.9835141929438416	3.9051619879635897	-0.6736840899761751	-0.6194493819991247	0.043875466164073375
-8.829049358915883	7.811544408310187	-8.38967675069095	6.134182775515757	-0.20629800514089802	0.0913773921746758	-0.9742131723982392	3.8528143142187994	-0.672645556782699	-0.5389668609051993	0.09188548548641333
-9.455504408566966	8.334583507681806	-8.387972654645912	5.417946480502939	-0.24191965548931477	0.10968806549377802	-0.9640764536986492	3.8121648772558	-0.6743926884669212	-0.45737674250016547	0.11718995556659108
-9.893680777837927	8.909869759177635	-8.20130746439671	4.815866409850277	-0.225032905522994	0.15988346010493099	-0.9611438345100872	3.7441958284115455	-0.7328020308163424	-0.40270196233359773	0.10458287659936708
-10.11854172764172	9.527485630959198	-7.87141821415976	4.394399869704296	-0.14058484013888983	0.22737645104144566	-0.9636056518280286	3.5931340869905606	-0.8208037719734874	-0.3449832565959985	0.038347116836303666
-10.259427922727737	10.236556039444856	-7.479423770138584	4.041302996470296	-0.018171501803186246	0.2824285344301718	-0.959116217912012	3.3891982255906474	-0.8895314602202344	-0.2722787379006898	-0.06332409069322772
-10.353513915937828	10.976071140209534	-7.081159160003777	3.7817465232725525	0.14481807591104848	0.3211679688100519	-0.9358839995960221	3.176649630963745	-0.9436108682881652	-0.19377024226102968	-0.21250999649839275
-10.415299499518627	11.827179220502972	-6.712800645465564	3.609973425647722	0.2645135793360732	0.331891722555593	-0.9054725014299994	2.9378152813265963	-0.9367019262457539	-0.1326294642475475	-0.32225053789285124
-10.438311794862567	12.692872935405681	-6.447845519246819	3.4891320033640834	0.3348790707052091	0.33025663023359353	-0.882488847629457	2.7466358433029234	-0.9156397885936499	-0.10643154771318654	-0.3872891161416306
-10.46226489392485	13.527097071951427	-6.188442598556849	3.443025714421736	0.4036984752685224	0.3304188840261161	-0.8531417831432277	2.6404417373331763	-0.8790887633216524	-0.09826678954259697	-0.45403472666524625
-10.553051174256211	14.420229217117942	-5.892045464882342	3.464391156511613	0.4561512108496091	0.3345245956359633	-0.8246328684663441	2.566977631355975	-0.8361316383883322	-0.10885662153147822	-0.5066711412530515
-10.708341526384826	15.212554309354244	-5.670316128614517	3.5038777139046346	0.48267833261758064	0.3422185300180294	-0.8061687819146878	2.4744921471698254	-0.8017161103395469	-0.1365875177112815	-0.5379937608985813
-10.944843931577482	16.004114810564342	-5.554464270379543	3.5485906385579034	0.4700888176168544	0.34729660865690004	-0.8114194779317315	2.329994103503613	-0.7957280788725187	-0.18342261013243585	-0.5395050699393443
-11.27436263199569	16.72817438335999	-5.485955980321671	3.5500566177091493	0.43177258230103727	0.34529518927130953	-0.8332728661364082	2.178502633063474	-0.8099067462128171	-0.24000659666186833	-0.5191200482282947
-11.68261780731181	17.397261903775775	-5.3882243364421845	3.600501450985649	0.39394804443697323	0.33929328163751493	-0.854216019119245	2.0667684189779383	-0.8203961846630867	-0.28762089162486193	-0.4925935587491541
-12.20213925772045	18.01165504208987	-5.27770600764336	3.660507123227597	0.3594702934910356	0.32998783125886655	-0.8728626119376053	2.0776695896049024	-0.8203381331024725	-0.3170452436502443	-0.4576989051512669
