# Supplementary material for: Lexicon for classifying ear-canal shapes
Source: Sci Rep. 2023 Jul 22;13:11866. doi: 10.1038/s41598-023-38570-3 (PMC10363131; doi:10.1038/s41598-023-38570-3)
Supplement: Supplementary file 1 — Supplementary Information. [file 41598_2023_38570_MOESM1_ESM.zip › Supplementary/0021.csv]

OriginX	OriginY	OriginZ	MajorR	MajorX	MajorY	MajorZ	MinorR	MinorX	MinorY	MinorZ
6.75407755375705	6.265248467907899	-5.3689771141261105	7.602866292458376	-0.06875015358273281	0.2911802652479858	-0.9541946706581751	4.214482332345436	-0.5519784922098869	0.7853452004393827	0.27942477367333923
7.579596810355699	6.394877429028924	-5.462258314361714	7.193976972195395	-0.06634762409356507	0.3069209098915206	-0.9494195847192641	3.7486630456528784	-0.5877709362688226	0.7544402723182021	0.28496431327714344
8.340862458731268	6.66958704487216	-5.622148834928306	6.586942140876215	-0.06895671717298234	0.3325750678611158	-0.9405523884366568	3.4448655869071763	-0.6371627844761296	0.701876539739723	0.2948940379784208
9.06493818175981	7.119745007641026	-5.5990975160597385	5.945924847185861	-0.05168382365627809	0.33694488085052365	-0.9401047439731879	3.379917572281644	-0.7054366393144066	0.6521922479947367	0.2725361230243215
9.654677411373948	7.57811670559625	-5.413084191140708	5.440286316328111	-0.020212169582016	0.33039702605456744	-0.9436256002118029	3.4199031342383153	-0.7715284153045638	0.5933583129446067	0.2242818392184674
10.20937911594396	8.149659522577819	-5.109129327095338	4.9080205816281435	0.01960158020833829	0.3189777101591571	-0.9475594960080116	3.4791322407509813	-0.8168611126745967	0.5241826655986385	0.15955812631878788
10.667610235848967	8.957030270490113	-4.659582840254003	4.311296573389057	0.031035994355823326	0.3213577160035544	-0.9464491457121846	3.5016259254559294	-0.8293778614685818	0.43903741921378103	0.12187394977725427
10.841179351139058	9.407876619472487	-4.41569114355893	4.035454217779454	0.012319968584450114	0.33081465377959435	-0.9436153258710698	3.5100011447158703	-0.8320867740188025	0.3944860523960234	0.12743591655616204
10.983568260441734	9.864069473328486	-4.177037680681642	3.810945733238859	-0.11222618549329826	0.37870315806435256	-0.9186888490461337	3.519994709952368	-0.8846280133664453	0.33962875797966896	0.24806757040060762
11.177211722099859	10.646011880856621	-3.735040765342752	3.7555372203209947	-0.6312392409897144	0.46814130653591174	-0.6183694185109566	3.330588928261589	-0.48429152909957973	0.026935831492687246	0.5147628311902759
11.26297988315859	11.45816770524787	-3.387151466478821	3.7312703132047034	-0.6894821126174027	0.43299977046772925	-0.5806251933524216	3.0875510316014396	-0.46952681910540983	0.001025950099575984	0.5583198645811961
11.359784448358466	12.222338653702243	-3.127521399921165	3.6925046996419937	-0.6824858265257321	0.4028026399870319	-0.6098878010019267	2.9479563204887174	-0.5414942125804211	0.019414950020136795	0.6187736789212879
11.527561353259607	12.936746369629653	-2.8736255454194635	3.7231258559763805	-0.6511897015420409	0.3757201049315864	-0.6593833296010639	2.858694959707477	-0.6375375579706549	0.06451565868534886	0.66637675297855
11.758449438907267	13.626136686222727	-2.6296081583760524	3.8135476887960245	-0.6339181247374088	0.3522782233266806	-0.6885113394122164	2.801979276352453	-0.6834088836301708	0.11042878442083923	0.6857213627340951
12.023858404417238	14.35839747229651	-2.4648796300531006	3.912588597264986	-0.6365530679636704	0.3356187312765936	-0.6943776054009293	2.7475935806472296	-0.6871440117754217	0.1469148963787807	0.7009313321327002
12.30560401354684	15.105203918195805	-2.4409501555072133	3.9813273146967743	-0.6497906768360402	0.3263295787668759	-0.6864991495397457	2.6346702021191217	-0.6695370899980622	0.17276118616780992	0.7158581978077578
12.605403351686158	15.839849913954314	-2.4972471348223744	4.019195316860293	-0.6617654751246739	0.3220661724566382	-0.677008003270379	2.5170214460356273	-0.6548843427534305	0.19063338595855905	0.7308280120795785
12.971946718297437	16.510976616108	-2.560930502953215	4.044120959046397	-0.6554314835950652	0.31695464855859784	-0.6855284976348304	2.4734315240967066	-0.6439312012303363	0.19966877835854052	0.7079774680451569
