# Supplementary material for: Lexicon for classifying ear-canal shapes
Source: Sci Rep. 2023 Jul 22;13:11866. doi: 10.1038/s41598-023-38570-3 (PMC10363131; doi:10.1038/s41598-023-38570-3)
Supplement: Supplementary file 1 — Supplementary Information. [file 41598_2023_38570_MOESM1_ESM.zip › Supplementary/0022.csv]

OriginX	OriginY	OriginZ	MajorR	MajorX	MajorY	MajorZ	MinorR	MinorX	MinorY	MinorZ
-2.5021760337264825	6.258491926341979	-5.696927933644383	10.148324788883341	0.02377236470359212	-0.01732118794177201	0.9995673319615269	5.665798236249674	0.5894572583488049	0.7970032721740632	-0.00020783938057020168
-3.2328498001512265	6.512486730626428	-6.335636784184277	9.335018748063304	0.06389443865693409	0.014416874804353972	0.9978525213825893	5.083654447993607	0.5859201924806272	0.7816685419139663	-0.04881108005429734
-3.9616393918419086	6.760274947637571	-6.457670104138695	8.995414375959752	0.0725048190457399	-0.02367070878367297	0.9970871319803615	4.634031636513607	0.6089134450142138	0.7813909854580374	-0.0257280230177662
-4.593354188239439	7.122832487517389	-6.40063086334242	8.520916384224687	0.09642972055086957	-0.06311982000405995	0.9933363968551319	4.386518047821333	0.6337650314789567	0.7714749349627613	-0.012501732431482233
-5.069164614126145	7.480290034230028	-6.162592664205509	8.003716969501829	0.1371651460938198	-0.09610617333387834	0.9858749039022039	4.276656289444938	0.6550025982164381	0.7554009386186428	-0.01749190842009936
-5.64739831970001	7.975975708099509	-6.009341193455485	7.102926451364108	0.15790338203374354	-0.11476560777726114	0.9807626508048833	4.273898668612958	0.6634283462837155	0.7454317360278283	-0.019584405419391188
-6.0932818552296295	8.654006930208524	-5.564703999379336	6.274263907652779	0.22256360612171872	-0.1260045787353527	0.9667410653157457	4.4790359284590915	0.6738883964888439	0.7364144968444438	-0.05915899846249896
-6.351689681953668	9.451926245276695	-5.095432795150106	5.7722879108275	0.3301101908519823	-0.0817592037832681	0.9403949672836377	4.8256225749784445	0.6457943184701612	0.7302653952718253	-0.16320522099000304
-6.571522332306299	10.33887031232461	-4.471484354356988	5.717957809400943	0.5558394122571717	0.1417333817725219	0.8191179379508952	4.940231240805326	0.30758751298401027	0.447785956154098	-0.28620479353327744
-6.828610410313905	11.103167872565146	-3.9292775042272674	5.711224535885856	0.6410412261227834	0.2371440460597236	0.7299512640097435	4.851223246398379	0.14195194627615154	0.24794088663371133	-0.20521199443985583
