# Supplementary material for: Lexicon for classifying ear-canal shapes
Source: Sci Rep. 2023 Jul 22;13:11866. doi: 10.1038/s41598-023-38570-3 (PMC10363131; doi:10.1038/s41598-023-38570-3)
Supplement: Supplementary file 1 — Supplementary Information. [file 41598_2023_38570_MOESM1_ESM.zip › Supplementary/0023.csv]

OriginX	OriginY	OriginZ	MajorR	MajorX	MajorY	MajorZ	MinorR	MinorX	MinorY	MinorZ
7.629492366758215	4.905068603783627	-5.779613744403603	10.211708893835095	-0.00456533307434015	0.2355548623115023	-0.9718503303365851	4.975910009285559	-0.5167598861000983	0.7702978703685653	0.18913055236535997
8.586863425447929	5.293609619038011	-5.758454895626351	9.611631320368351	0.011236768041607932	0.2159248493329118	-0.9763453254277087	4.631160162877271	-0.5361584893331266	0.7735383768574285	0.16490217621256092
9.077390841663812	5.509138776272242	-5.69848088165417	9.33164422663766	0.009909964489795628	0.22142979619788117	-0.9751259600480217	4.538939082853919	-0.5409785649780691	0.7491661119562175	0.16462142092109372
9.530254275414512	5.722320231440815	-5.598210399220959	9.1292977040107	0.005901045881896494	0.2310011361487279	-0.9729355851008311	4.4961667951220345	-0.5529966561991798	0.7247523996513918	0.16872172384177858
10.332881836101416	6.122431321123222	-5.303584334072151	8.910457101131145	-0.009214981916315894	0.25704346082696816	-0.9663559092561997	4.522233475032701	-0.6001972407534806	0.6767012671956152	0.18572085156892254
11.06004443884284	6.484591315963129	-4.95219772689212	8.83121895684156	-0.036151645969758846	0.28779297332601034	-0.9570100642092807	4.667659519510105	-0.6236664555811602	0.5733091818279284	0.19596546576936988
11.914960002883213	6.964027141112712	-4.604819903675365	8.82497372568598	-0.07776768724424889	0.3172991771019196	-0.9451314295012759	4.946743538284658	-0.6693723352767412	0.47288272865396763	0.21383358205960026
12.344896665296101	7.3078786660068	-4.522118539049007	8.781771607309043	-0.09182279322505649	0.32181893062178923	-0.942338129621102	5.113013807860384	-0.7011564218565418	0.42605481647372967	0.21382414680323886
12.742824341470042	7.710285120474471	-4.471652703342752	8.691873713899673	-0.10041669675111572	0.32127116330703626	-0.9416481968553531	5.280318261863387	-0.7233790536816942	0.3723562156279046	0.2041809778547056
13.048695539709703	8.163611505029232	-4.443926029385715	8.56391956180294	-0.09824813214934533	0.31519912894217367	-0.9439262755338786	5.390059695299725	-0.7604746325650753	0.3267333623647585	0.1882575875003491
13.228117969576692	8.66205507130206	-4.411167322941783	8.430777254625118	-0.08941231956439565	0.30793418050114874	-0.9471969053946493	5.391139087444536	-0.836572213334419	0.29343110447244447	0.17436430358459334
13.277940781050706	9.213723147859861	-4.35397087641353	8.334539319524026	-0.07949175540540956	0.30261813506305824	-0.9497912008191711	5.265989522261901	-0.8938478601950743	0.24701751155632382	0.15351322903561765
13.225232581707676	9.789332091606836	-4.2840029923562035	8.305395723260585	-0.06768270354301219	0.299275848572648	-0.9517631102864987	5.055955873765751	-0.9218797415695086	0.19068245838710238	0.12551649302389553
13.188116973831685	10.350305678882629	-4.200763347520672	8.266891645646195	-0.06158928322937044	0.29924667432833757	-0.9521860049878501	4.926005904020145	-0.9357059803811467	0.13097169062963585	0.10168423290197809
13.154372785390768	10.904057908385692	-4.12330945128382	8.247176515926677	-0.05619418624989853	0.30090040384057537	-0.9519985086124297	4.858397558807292	-0.9505405947134489	0.07337793891766953	0.07930086653262536
13.04344888025399	11.845676715531633	-4.010664370456242	8.320602830926136	-0.04907372844886691	0.30811873493447767	-0.9500813724931692	4.789761114569677	-0.9757702535875835	-0.03648690936136157	0.03856762711049874
12.889314951390002	12.601749758499436	-3.8521182288961233	8.484727821174499	-0.05785127405501481	0.31650875788463995	-0.9468238676081915	4.758221418590992	-0.9751478727073228	-0.13934251910399317	0.013001804883871669
12.724355062842518	13.351426524786572	-3.4954470786732337	8.668295838229596	-0.09834640385338184	0.3161248041009077	-0.943606429122476	4.844732383692095	-0.9512428998293703	-0.23597979174830258	0.02008491291088503
12.626113204363232	14.04923937072845	-3.01550763477147	8.80721654258926	-0.16410092471107232	0.29910365788402493	-0.9400041959211497	5.064788232033768	-0.8976660221019375	-0.3182517116162737	0.055443979359354176
12.465988923386117	14.79299580083439	-2.6112406567202	8.825558860495567	-0.21559944469357933	0.27640388104125924	-0.9365456603888299	5.334540125189824	-0.8443849034328221	-0.3773592069202986	0.08301289540550327
12.213087736397497	15.379431551306336	-2.361046513359396	8.768583587260926	-0.23256229805014578	0.26432760192632854	-0.935973128025325	5.505705977207527	-0.8412850043544275	-0.42868979332052176	0.08796900939110917
11.89603122260473	15.950649355395328	-2.1002005409330002	8.641539375482598	-0.24557496255391778	0.25428179164614234	-0.9354323643128186	5.750241390336607	-0.857127691465849	-0.47066759862677887	0.0970747901733709
