# Supplementary material for: Lexicon for classifying ear-canal shapes
Source: Sci Rep. 2023 Jul 22;13:11866. doi: 10.1038/s41598-023-38570-3 (PMC10363131; doi:10.1038/s41598-023-38570-3)
Supplement: Supplementary file 1 — Supplementary Information. [file 41598_2023_38570_MOESM1_ESM.zip › Supplementary/0025.csv]

OriginX	OriginY	OriginZ	MajorR	MajorX	MajorY	MajorZ	MinorR	MinorX	MinorY	MinorZ
5.2402092088832	5.849244328306497	-5.690750700673459	8.528950280943812	0.04193375900743046	0.0038485189050766694	-0.9991129809774989	3.727372023258681	-0.4318776769903708	0.8929747514024542	-0.014686651554380198
6.0270668899662825	6.079153756910217	-6.212362656856053	7.564254889040547	0.07543717254655419	-0.019202592040625854	-0.9969656430675545	3.51557022824109	-0.44240400761868504	0.8482860553183296	-0.0498141524308098
6.769705551773616	6.312502811950279	-6.235915752964831	6.9625579261171895	0.09858112269908036	0.00927531895852285	-0.9950857906259172	3.4537745848564207	-0.4874872889216372	0.8164806891696239	-0.04068385440660188
7.689914689072871	6.624859011828001	-6.009758208595627	6.126070396203558	0.12644267347014518	0.047025553033880216	-0.9908586416273413	3.543744533865897	-0.5472204396799016	0.7663119577189034	-0.03346165675860149
8.46511876401864	6.95333538073568	-5.634790439069282	5.530280916440092	0.14869809754552776	0.09679073459667328	-0.9841343554020341	3.721137236291503	-0.6056644705523841	0.6847300259946767	-0.024169090505856902
9.096396406182057	7.33196917563077	-5.231557214283909	5.177245773522272	0.11706601066560593	0.18890345241388198	-0.9749928383393164	3.8787300196168317	-0.7251544457485779	0.6276911834317283	0.03454599069380254
9.718261455706422	7.901998436645666	-4.805844035722261	5.004234782132434	-0.023468241196814302	0.3185439693729221	-0.9476175289805856	3.9219099241152486	-0.8405564259204408	0.5051972904598733	0.1906401323716621
10.097074988501449	8.579843939303165	-4.43079558530309	5.042610422717318	-0.15559745400792038	0.3780190001780303	-0.9126286582234064	3.73023495815603	-0.8745113043677205	0.3421708814347255	0.29082894182551533
10.263411062817157	9.270439308177638	-4.125759180935374	5.133203233352437	-0.19920969743444134	0.36982347416720696	-0.9074944046124889	3.4496898506938147	-0.9145225290387452	0.2308284920646383	0.29482005599049027
10.349339020395174	9.96272777226122	-3.8318911254960026	5.176046810810971	-0.23124251259655032	0.3475344131582523	-0.9087060757135849	3.1898410050612336	-0.9462937137975573	0.13639157310909605	0.2929705308110868
10.39228171483827	10.68862059653333	-3.5493240791877834	5.104623946534056	-0.275562772927895	0.3184143602737041	-0.9070156852821107	2.993904179157351	-0.9481561248906668	0.05121213311447945	0.30604014247118694
10.365685811939152	11.474710485605467	-3.2923629616129473	4.942458458384153	-0.3246283828114144	0.2820240862671067	-0.9028171619095693	2.848240525826206	-0.9401498405437118	-0.01621310243617037	0.3329875080134006
10.257202159537785	12.325739343928557	-3.0670541693172004	4.73643239687595	-0.3704699993255299	0.24125586578280303	-0.8969657668078153	2.7931047795293207	-0.928181578771896	-0.06362453189180142	0.366249916654176
10.068996714506046	13.174401573390234	-2.825342228986232	4.593455935297568	-0.4022835312326841	0.2014020023982993	-0.8930874503255084	2.861399624979432	-0.91289398302902	-0.09019875472306163	0.3908643047124858
9.847793329914284	13.999238649363862	-2.5921291610327124	4.569374345041715	-0.4453148124236011	0.16428535690105683	-0.8801733007448165	2.997781795636092	-0.8740104008452358	-0.1038829589057785	0.4228068817970114
9.589490744071622	14.869249047092675	-2.377649040125467	4.585581881619059	-0.5407634090960696	0.1271493274562623	-0.8315094611068579	3.2283966339542722	-0.7994364970310536	-0.11552016052590239	0.502240460638795
9.457164600039382	15.518672020617082	-2.187962605515395	4.615880239066251	-0.6774030362861578	0.09085142674008471	-0.7299802358212073	3.442487945245502	-0.4171111269100215	-0.0772566353716783	0.37745332649858193
