# Supplementary material for: Lexicon for classifying ear-canal shapes
Source: Sci Rep. 2023 Jul 22;13:11866. doi: 10.1038/s41598-023-38570-3 (PMC10363131; doi:10.1038/s41598-023-38570-3)
Supplement: Supplementary file 1 — Supplementary Information. [file 41598_2023_38570_MOESM1_ESM.zip › Supplementary/0026nv.csv]

OriginX	OriginY	OriginZ	MajorR	MajorX	MajorY	MajorZ	MinorR	MinorX	MinorY	MinorZ
-4.131148897	2.951884531	8.102562893	8.276684114	0.991696767	0.080095868	0.100609016	4.163003971	0.020115355	0.66491289	-0.727619755
-4.563671403	3.513931731	8.703120759	7.852932362	0.989362742	0.029314502	0.142485175	3.62234618	0.083387903	0.688275864	-0.720617769
-4.662399548	4.050217429	9.17517216	7.507123508	0.991669963	0.01432453	0.128005833	3.349769239	0.079834404	0.710929061	-0.698039326
-4.693272216	4.670432715	9.726610058	7.090403037	0.99417372	-0.01117491	0.107208839	3.11142093	0.079658644	0.745484299	-0.660988506
-4.725951279	5.345303892	10.33611168	6.674979051	0.99627383	-0.041918898	0.075374147	2.888553571	0.079237082	0.789410804	-0.60830672
-4.782857374	5.718674526	10.70179402	6.472514156	0.996818898	-0.057967662	0.054697675	2.786384505	0.078909402	0.81384327	-0.575559952
-4.845688638	6.079688582	11.09162397	6.283549656	0.99665364	-0.075315706	0.031765794	2.718298135	0.080551285	0.838951044	-0.538174509
-4.885722321	6.705800629	11.87398734	5.950452319	0.993483975	-0.111934197	-0.021455234	2.694683213	0.09022293	0.886931994	-0.449446782
-4.821012655	7.172128546	12.67778278	5.707886554	0.986284919	-0.140205916	-0.087088234	2.720065631	0.101379482	0.927350238	-0.344833437
-4.670395507	7.418214881	13.42061614	5.533753741	0.975765573	-0.146511343	-0.162529915	2.724191289	0.106046193	0.961281358	-0.229880138
-4.39000675	7.480093646	14.24416885	5.301686258	0.965455417	-0.099484847	-0.240828993	2.668991347	0.076531308	0.991647988	-0.102838046
-4.037728114	7.327700762	15.04882364	5.076489109	0.95360945	0.002119513	-0.301039073	2.546480187	0.009374388	0.998811182	0.036727785
-3.655655728	7.04196949	15.75688621	4.880004549	0.934884978	0.136605161	-0.327611216	2.408194782	-0.081477708	0.980548228	0.176354354
-3.326786859	6.722330899	16.33849243	4.748610699	0.908420015	0.263217483	-0.324791675	2.322584419	-0.166743136	0.940496771	0.295827752
-2.931537449	6.210381966	17.03995079	4.602600915	0.861700222	0.42091203	-0.283382764	2.310699104	-0.286983857	0.855936023	0.398682386
-2.42458799	5.524637995	17.69413833	4.535038836	0.785715371	0.581982379	-0.209637462	2.391686249	-0.409155603	0.719657574	0.464364431
-1.819660802	4.906960142	18.1645324	4.387587668	0.729485659	0.663421766	-0.166499953	2.56852079	-0.468278015	0.639950207	0.498227165
-1.239008662	4.50948209	18.69390689	4.204455604	0.746998615	0.63226588	-0.205506511	2.79302623	-0.439834512	0.68711568	0.515234421
-0.979701162	4.297080708	19.30347078	4.231719089	0.779247517	0.569802519	-0.260956694	2.968573677	-0.260897923	0.517056123	0.349927114
