# Supplementary material for: Lexicon for classifying ear-canal shapes
Source: Sci Rep. 2023 Jul 22;13:11866. doi: 10.1038/s41598-023-38570-3 (PMC10363131; doi:10.1038/s41598-023-38570-3)
Supplement: Supplementary file 1 — Supplementary Information. [file 41598_2023_38570_MOESM1_ESM.zip › Supplementary/0027nv.csv]

OriginX	OriginY	OriginZ	MajorR	MajorX	MajorY	MajorZ	MinorR	MinorX	MinorY	MinorZ
-3.68434404	-3.185168572	6.489960902	7.776789421	0.992387277	-0.089879744	0.084196942	3.903198864	0.003195405	0.697672312	0.707098475
-3.997002924	-3.958952644	6.962199629	7.409199271	0.992878167	-0.063647159	0.100707423	3.249114175	-0.02550866	0.708422095	0.699214058
-4.185378388	-4.617317336	7.436345803	7.104031387	0.994444596	-0.047330945	0.094019828	2.840650597	-0.030078641	0.723871709	0.682548309
-4.293646966	-5.187421819	7.985997798	6.798009587	0.996386782	-0.02458885	0.081294338	2.561487469	-0.035204181	0.748669934	0.657929133
-4.28934479	-5.674702808	8.53128089	6.526160028	0.997779984	0.007873648	0.066129492	2.388288663	-0.047306724	0.778277108	0.621112013
-4.241614368	-6.113272042	9.061071917	6.284287705	0.997837886	0.046730631	0.046214731	2.302275978	-0.064774888	0.814945955	0.574533227
-4.199778657	-6.525696242	9.587681076	6.056612799	0.996254392	0.084656402	0.017620437	2.296448276	-0.081646586	0.853826778	0.514111347
-4.166691168	-7.01849966	10.23969136	5.834521136	0.992197363	0.123588	-0.016443802	2.366927182	-0.103929199	0.892707132	0.438439498
-4.129376222	-7.485191735	10.96365675	5.703738269	0.985155329	0.162524492	-0.055269955	2.49655462	-0.132826866	0.922646975	0.345533789
-4.052744303	-7.801089142	11.64400835	5.615251172	0.976004858	0.193463627	-0.09993169	2.615435152	-0.163451284	0.949447772	0.241708738
-3.844203861	-7.957338758	12.36081808	5.39155083	0.969440633	0.194402864	-0.149640853	2.711356453	-0.175589953	0.974408026	0.128331773
-3.58513321	-7.938041394	13.06310707	5.118861413	0.969407963	0.151713829	-0.192953659	2.761600497	-0.152955386	0.986796811	0.007434706
-3.309371186	-7.714142869	13.80966354	4.91402262	0.974660455	0.063554863	-0.214470925	2.707056608	-0.088920898	0.985118281	-0.112176629
-3.002142826	-7.303903758	14.6142468	4.777324893	0.977163041	-0.037662292	-0.209126619	2.643331054	-0.008432639	0.954463479	-0.211294699
-2.737040565	-6.870676483	15.28371729	4.720647633	0.975831781	-0.09582353	-0.19639294	2.666900192	0.035359587	0.923756449	-0.275023101
-2.510678553	-6.30034225	15.90368481	4.602185304	0.974584732	-0.12484415	-0.186006826	2.691756001	0.058065707	0.927797398	-0.318483613
-2.300605318	-5.608789786	16.55318415	4.331846994	0.969573415	-0.182451769	-0.163213802	2.861977863	0.110227264	0.882283936	-0.331472214
-2.043429335	-5.082100616	17.11838509	4.234064915	0.96101321	-0.238392164	-0.140081356	3.078040451	0.161471647	0.847392614	-0.334344091
-1.839898366	-4.812834045	17.64451495	4.270921384	0.961250269	-0.237606227	-0.139789846	3.198445614	0.169113795	0.889651203	-0.349281337
