# Supplementary material for: Lexicon for classifying ear-canal shapes
Source: Sci Rep. 2023 Jul 22;13:11866. doi: 10.1038/s41598-023-38570-3 (PMC10363131; doi:10.1038/s41598-023-38570-3)
Supplement: Supplementary file 1 — Supplementary Information. [file 41598_2023_38570_MOESM1_ESM.zip › Supplementary/0029nv.csv]

OriginX	OriginY	OriginZ	MajorR	MajorX	MajorY	MajorZ	MinorR	MinorX	MinorY	MinorZ
-1.310536732	-5.260132155	9.207024021	8.195976205	-0.902936327	-0.379655237	0.20141472	5.377518183	0.114536551	-0.642339517	-0.697309259
-0.742572264	-5.67284055	9.536145829	7.701433074	-0.881997481	-0.419653533	0.214409317	5.125702283	0.155833015	-0.66799815	-0.666405072
-0.150688475	-6.030330188	9.905624329	7.192133804	-0.854372829	-0.462087125	0.237744734	4.895611304	0.188385864	-0.645010607	-0.57666612
0.498067129	-6.434401206	10.36091918	6.60715155	-0.834134916	-0.464367529	0.297626846	4.638433965	0.188287377	-0.647906956	-0.483188524
1.05265854	-6.774456396	10.81125153	6.093361821	-0.825239265	-0.423628392	0.37352261	4.44753404	0.174654027	-0.693962529	-0.401182863
1.957150771	-7.47431327	12.02926992	5.527750601	-0.843945275	-0.06896389	0.531977777	3.759705361	-0.06712828	-0.961730567	-0.231169948
2.638592489	-7.425693831	12.70251143	5.417402801	-0.837246115	0.067698447	0.542619447	3.484754181	-0.139652892	-0.984986122	-0.092591245
3.43504492	-7.29707114	13.33680614	5.189695762	-0.831891231	0.191282536	0.52092991	3.284610199	-0.209523839	-0.967897404	0.020810526
4.149044294	-7.167539841	14.00207034	5.006464279	-0.830815071	0.280163148	0.480889726	3.156635962	-0.265904068	-0.941875285	0.089337815
4.72703493	-7.009947116	14.7772799	4.945434466	-0.832338445	0.343069787	0.435334164	3.04666382	-0.31592209	-0.915956734	0.117801414
5.138152954	-6.849501619	15.6564053	4.893497406	-0.832179067	0.393048783	0.391140197	2.944334704	-0.36869371	-0.895118041	0.115063269
5.41043386	-6.737419184	16.52269008	4.71772402	-0.835415878	0.419573576	0.355018768	2.854439751	-0.411369255	-0.887384557	0.080724476
5.677857226	-6.713862686	17.52559787	4.414472576	-0.84414439	0.423821945	0.328321806	2.724145883	-0.43512677	-0.882409232	0.020329371
5.825008182	-6.768245687	18.06186522	4.277589288	-0.851207232	0.417606987	0.317884652	2.636792042	-0.441051256	-0.885941627	-0.017146489
5.934140321	-6.84461291	18.5726189	4.181684674	-0.854642883	0.416995996	0.309353975	2.553272426	-0.450504121	-0.882943177	-0.054424293
5.99331515	-6.926953427	19.09395553	4.129021332	-0.85294929	0.42450747	0.303761282	2.478143942	-0.465955083	-0.872191281	-0.089492457
6.009029559	-7.018076193	19.60466413	4.134042794	-0.848783306	0.434497315	0.301295507	2.405863807	-0.482899496	-0.857872967	-0.123246211
5.993095565	-7.243507013	20.49308032	4.224496214	-0.842754379	0.445214946	0.30257017	2.290544478	-0.506888686	-0.831031217	-0.189030997
5.998682513	-7.546171298	21.23506009	4.249901369	-0.840869328	0.445133385	0.307888036	2.243578558	-0.520986936	-0.812469288	-0.248222476
6.066148326	-7.918793611	21.88585729	4.242989731	-0.843169556	0.43749116	0.312516536	2.262112351	-0.523287798	-0.79845256	-0.294078531
6.202741589	-8.443849148	22.55308767	4.310570476	-0.852947542	0.419486729	0.310662801	2.343889307	-0.509264616	-0.794763357	-0.325057656
