# Supplementary material for: Lexicon for classifying ear-canal shapes
Source: Sci Rep. 2023 Jul 22;13:11866. doi: 10.1038/s41598-023-38570-3 (PMC10363131; doi:10.1038/s41598-023-38570-3)
Supplement: Supplementary file 1 — Supplementary Information. [file 41598_2023_38570_MOESM1_ESM.zip › Supplementary/0030nv.csv]

OriginX	OriginY	OriginZ	MajorR	MajorX	MajorY	MajorZ	MinorR	MinorX	MinorY	MinorZ
-5.029375597	4.644462945	6.09011688	7.416186648	-0.990622183	0.005929579	0.136501031	5.193122191	0.122994433	-0.39296638	0.909671807
-5.160249946	5.417023073	6.187417635	7.081086681	-0.993901971	0.037053241	0.103855331	4.729237681	0.07950437	-0.41131379	0.907609251
-5.180771699	6.171223998	6.307342682	6.874711166	-0.991612327	0.062717986	0.11301083	4.390695868	0.073780345	-0.443074545	0.893279369
-5.140803316	6.910049012	6.543951671	6.674076961	-0.98731823	0.097861355	0.125003475	4.222574213	0.06233086	-0.485179028	0.872141125
-5.049514227	7.725429223	6.926480736	6.442550375	-0.980350315	0.140920407	0.138038758	4.140135018	0.042168143	-0.533526981	0.844142564
-4.955141515	8.160622194	7.174895296	6.307166752	-0.975790871	0.166971737	0.14125373	4.12786286	0.024412179	-0.557631178	0.827799932
-4.813757465	8.584809444	7.443253845	6.177018211	-0.970241673	0.194087706	0.144779343	4.136236997	0.004549665	-0.581146303	0.80956043
-4.624762985	8.992375886	7.739471814	6.060029575	-0.96379793	0.217534225	0.154183046	4.16433532	-0.010447514	-0.605669953	0.789221999
-4.396869848	9.369702503	8.059368397	5.963718399	-0.957037796	0.229371199	0.17739084	4.223873703	-0.010179242	-0.635412536	0.766687925
-3.944355515	9.951518946	8.685576091	5.846202945	-0.942670888	0.20823446	0.260787284	4.388859444	0.038421176	-0.7081475	0.704325892
-3.530043836	10.38728008	9.300433142	5.843423745	-0.920616906	0.119158426	0.371841071	4.536771998	0.136938961	-0.751915305	0.579993397
-3.130823976	10.77627285	9.962587609	5.957758924	-0.890410907	0.001516803	0.455155046	4.659590706	0.210775045	-0.716244147	0.414721978
-2.754173159	11.06312456	10.58619614	6.067828174	-0.869885102	-0.092083032	0.484582939	4.728766168	0.22648421	-0.64218794	0.284534629
-2.357792305	11.27019295	11.21172669	6.128966845	-0.858485746	-0.174164098	0.482357846	4.778325434	0.20306934	-0.511029718	0.176900003
-1.949409264	11.40554904	11.85680097	6.130089246	-0.84503185	-0.26553342	0.46412625	4.820816058	0.115689181	-0.24883393	0.068273057
-1.561434443	11.49878298	12.46793805	4.882755189	-0.488350867	0.851239578	-0.19210573	6.103001952	-0.235479527	-0.106744393	0.125616132
-1.18961526	11.62145544	13.08383376	4.936736263	-0.578304752	0.799015153	-0.164737361	6.067448687	-0.739840094	-0.455780148	0.386541319
-0.893757333	11.90369508	13.80134032	4.837493868	-0.658572222	0.734413164	-0.164072949	5.951224045	-0.293069153	-0.228860423	0.151939099
-0.809030666	12.16149037	14.23601603	5.845839403	0.70805107	0.603793359	-0.366192931	4.667931928	-0.089407349	0.091191003	-0.022513944
-0.79539899	12.48681693	14.71338691	5.69445188	0.692201292	0.628289075	-0.355119992	4.421457879	-0.364888141	0.347081664	-0.097173986
-0.837363109	12.81432353	15.21173902	5.475062474	0.677995008	0.648498246	-0.346082063	4.167217384	-0.543664378	0.48566193	-0.155023418
-0.892271597	13.10951101	15.70053494	5.229659006	0.669180127	0.661877727	-0.337810349	3.94574196	-0.636048479	0.542313624	-0.197405714
-0.95254333	13.35529242	16.15228653	5.001450445	0.660984256	0.67325252	-0.331407389	3.761075416	-0.69221775	0.565119606	-0.232574281
-1.093219192	13.71335577	16.95256476	4.605635495	0.641087768	0.695035442	-0.325472283	3.465028391	-0.760026196	0.565576883	-0.289264321
-1.228137542	13.97889446	17.67113361	4.296036359	0.64695478	0.694452043	-0.314937886	3.234569027	-0.758878292	0.554213739	-0.336844435
-1.354752137	14.24821752	18.40246944	4.060797094	0.677214044	0.674200308	-0.294677933	3.013024496	-0.729555881	0.564437637	-0.385239092
-1.465324363	14.64370485	19.34811605	3.89600725	0.729162674	0.633139578	-0.259723063	2.693921253	-0.671219353	0.596081863	-0.431325107
-1.497555567	14.91610559	19.82244319	3.894251002	0.755576724	0.609575029	-0.23983765	2.496344015	-0.634292798	0.610138309	-0.447518551
-1.525009334	15.47432381	20.50750741	3.998338565	0.778138832	0.588249353	-0.220142357	2.233331877	-0.576648821	0.595594497	-0.446778002
