# Supplementary material for: Lexicon for classifying ear-canal shapes
Source: Sci Rep. 2023 Jul 22;13:11866. doi: 10.1038/s41598-023-38570-3 (PMC10363131; doi:10.1038/s41598-023-38570-3)
Supplement: Supplementary file 1 — Supplementary Information. [file 41598_2023_38570_MOESM1_ESM.zip › Supplementary/0032nv.csv]

OriginX	OriginY	OriginZ	MajorR	MajorX	MajorY	MajorZ	MinorR	MinorX	MinorY	MinorZ
-6.544962764	-2.928308591	6.23356874	8.000061282	-0.997959751	0.017402368	0.061428767	7.043291027	-0.055414172	-0.629748393	-0.721844205
-6.722648707	-3.80336347	6.561907086	7.33080651	-0.990732095	-0.115212966	-0.071943645	6.741794906	0.085279116	-0.430747531	-0.484560616
-6.774702895	-5.364554336	6.823720967	6.349116406	-0.939908568	-0.263201107	-0.217478875	5.970527265	0.039964667	-0.074187573	-0.082936245
-6.700565188	-6.129574227	7.01037342	5.590334632	-0.39448999	0.631882269	0.667159985	5.825140828	-0.009376454	-0.003378143	-0.002344758
-6.843150092	-7.5154139	7.309306172	5.269839659	-0.815033726	0.371294667	0.4448149	4.330420009	-0.535656333	-0.616052979	-0.467252315
-6.638742439	-8.098361916	7.860603585	5.02542095	-0.811526152	0.38502762	0.439521373	3.823269174	-0.54185405	-0.663123382	-0.419565294
-6.375521226	-8.595111032	8.52862775	4.840289164	-0.821829096	0.386334999	0.418738828	3.410560884	-0.534792169	-0.722341015	-0.383155654
-6.136836253	-8.984882482	9.226978323	4.705022049	-0.830850873	0.393028819	0.393973571	3.173543227	-0.524985166	-0.76640906	-0.342570024
-5.916129701	-9.276992298	9.916858286	4.658971318	-0.842317342	0.399307179	0.362015568	3.050517226	-0.510020605	-0.798303337	-0.306149672
-5.671010036	-9.543318964	10.60966443	4.72388903	-0.854955104	0.405291401	0.323713841	3.011818638	-0.495175977	-0.822726055	-0.277743557
-5.43350755	-9.807799831	11.30766271	4.823385982	-0.856055527	0.430397291	0.286229115	3.060203876	-0.500451354	-0.828667004	-0.25070166
-5.234579399	-10.04651464	12.00969764	4.888830336	-0.843541171	0.475164244	0.250314271	3.192867132	-0.528378241	-0.817625083	-0.22852311
-5.065270805	-10.24632883	12.78879438	4.927299945	-0.805753183	0.549391601	0.221202795	3.378076192	-0.588375804	-0.778474884	-0.209753742
-4.952328036	-10.40652545	13.73865006	5.017606589	-0.735976608	0.6462402	0.201772238	3.510602435	-0.665250771	-0.6971146	-0.193810243
-4.938910215	-10.49672357	14.2736655	5.083223666	-0.698997017	0.688425101	0.193582153	3.534435928	-0.690491974	-0.647986715	-0.188868188
-4.955754913	-10.60113536	14.78863415	5.141658128	-0.668828361	0.720000791	0.18511479	3.530036503	-0.706242991	-0.607617393	-0.188371433
-4.998338131	-10.7157298	15.28623557	5.195836863	-0.644936771	0.743452113	0.177018409	3.502207822	-0.717914484	-0.57719913	-0.19144639
-5.128920118	-10.92656571	16.10522568	5.294115994	-0.622723635	0.765794232	0.160544287	3.410560667	-0.730202393	-0.550645801	-0.205755752
-5.315742695	-11.15035598	16.86486449	5.387429153	-0.623082082	0.768388819	0.146107294	3.290679967	-0.7486559	-0.563996868	-0.226581362
-5.520285999	-11.40173792	17.57391631	5.463498837	-0.635083719	0.760350769	0.136144699	3.165224318	-0.757393257	-0.589343004	-0.241659944
