# Supplementary material for: Lexicon for classifying ear-canal shapes
Source: Sci Rep. 2023 Jul 22;13:11866. doi: 10.1038/s41598-023-38570-3 (PMC10363131; doi:10.1038/s41598-023-38570-3)
Supplement: Supplementary file 1 — Supplementary Information. [file 41598_2023_38570_MOESM1_ESM.zip › Supplementary/0033nv.csv]

OriginX	OriginY	OriginZ	MajorR	MajorX	MajorY	MajorZ	MinorR	MinorX	MinorY	MinorZ
-6.259846629	4.298702046	6.776963272	7.8089646	0.991432729	0.00400185	-0.130556994	3.54846535	-0.114983404	0.481199558	-0.85841913
-6.247332661	5.024734621	7.052114702	7.353354301	0.99210842	-0.009527731	-0.125020421	3.406221306	-0.10266753	0.504753307	-0.853192412
-6.147948112	5.751761829	7.378502961	6.957847023	0.991466058	-0.026397113	-0.127664594	3.254301695	-0.09321187	0.540894314	-0.835740353
-6.023971511	6.425742975	7.772134943	6.52524351	0.98971653	-0.047189845	-0.135034475	3.125860104	-0.082185449	0.585033451	-0.806815701
-5.934130506	7.044499476	8.222522781	6.111219236	0.987164851	-0.074388718	-0.141321888	3.066383398	-0.062673284	0.6333061	-0.771145177
-5.836264697	7.616022529	8.703532775	5.793729452	0.983512817	-0.107968492	-0.145070135	3.066673725	-0.033102846	0.679552837	-0.73018039
-5.698004217	8.172765514	9.232284592	5.544085795	0.978373824	-0.143955088	-0.148531452	3.128949628	0.001757453	0.714929491	-0.681325673
-5.457513684	8.762053592	9.949591874	5.300316341	0.9721386	-0.177768492	-0.152790396	3.298317873	0.036114004	0.736654001	-0.627304184
-5.155927927	9.229831669	10.68171697	5.123186477	0.966482576	-0.198546753	-0.162759382	3.529205799	0.056366362	0.733223218	-0.55973414
-4.805781906	9.626050115	11.36801102	4.958869337	0.964131124	-0.190998212	-0.184311852	3.785942353	0.049867543	0.732060906	-0.497762203
-4.427390727	9.963202834	12.03396421	4.758144547	0.96522201	-0.122144163	-0.231143406	4.027951048	-0.010680923	0.745974567	-0.438800755
-4.093943103	10.25130571	12.68283178	4.620518822	0.936013191	0.102699905	-0.336648237	4.159974907	-0.234090342	0.851702149	-0.391037003
-3.839149985	10.51563308	13.33756087	4.600202656	0.839152101	0.353284121	-0.413538489	4.127070982	-0.484981535	0.824793713	-0.279506637
-3.679223462	10.77484905	13.98673165	4.591374243	0.791502738	0.446108834	-0.417744329	4.038110376	-0.564267153	0.785197565	-0.230608579
-3.570963526	11.06236156	14.67099866	4.550036521	0.778200698	0.479522922	-0.405538458	3.964213913	-0.592887253	0.773884535	-0.222642018
-3.467049349	11.372553	15.31151968	4.47849762	0.743815511	0.532249283	-0.404288495	3.896412041	-0.641853559	0.737456815	-0.210022726
-3.325573557	11.69700941	15.98558476	4.424692506	0.653440946	0.627673827	-0.423131773	3.765410776	-0.727351289	0.640997037	-0.172390862
-3.13723835	12.02979031	16.84139319	4.519631221	0.568181181	0.692583407	-0.444407887	3.501594807	-0.771193987	0.539204699	-0.145662766
-2.982237956	12.32640712	17.66585433	4.613784445	0.579692273	0.677088108	-0.453330523	3.261588814	-0.779449816	0.545326943	-0.182221676
-2.891453519	12.62860722	18.3792858	4.681064073	0.630829177	0.6288265	-0.454567688	3.129874668	-0.760162389	0.585268364	-0.245288788
-2.860243463	13.05497746	19.17526026	4.673580269	0.71076212	0.549898763	-0.438666797	3.024336248	-0.694433476	0.638256368	-0.325077311
-2.896162621	13.6380806	19.93999808	4.617188313	0.775552921	0.475079068	-0.415713297	3.002956446	-0.604218307	0.653160887	-0.380791783
-2.862671976	14.41787396	20.53290266	4.696740097	0.799594326	0.440883176	-0.407763336	3.128332241	-0.554199526	0.635690234	-0.399422049
-2.831610264	14.99237956	20.94869812	4.708083927	0.820772764	0.412380975	-0.395315067	3.224800396	-0.523080253	0.640455787	-0.417940669
