# Supplementary material for: Lexicon for classifying ear-canal shapes
Source: Sci Rep. 2023 Jul 22;13:11866. doi: 10.1038/s41598-023-38570-3 (PMC10363131; doi:10.1038/s41598-023-38570-3)
Supplement: Supplementary file 1 — Supplementary Information. [file 41598_2023_38570_MOESM1_ESM.zip › Supplementary/0034nv.csv]

OriginX	OriginY	OriginZ	MajorR	MajorX	MajorY	MajorZ	MinorR	MinorX	MinorY	MinorZ
-4.94684966	-3.47787551	6.995085373	7.751185724	0.985183159	0.05152926	-0.163581414	4.223667647	0.108677502	0.514041722	0.816446261
-5.103331607	-4.34908289	7.305900599	7.090877094	0.979435403	0.045875771	-0.196473165	3.946360544	0.135820697	0.544114214	0.804126397
-5.010908014	-5.100247648	7.616499135	6.652843438	0.967307764	0.031404631	-0.251653409	3.726188348	0.182590317	0.595616919	0.776171328
-4.873873794	-5.845652445	8.038887979	6.186213392	0.953425934	0.021329486	-0.300872133	3.547324528	0.214232856	0.654291596	0.725261133
-4.693417173	-6.535622794	8.547801481	5.762470822	0.941943495	0.021650382	-0.335072698	3.477008788	0.219109138	0.716505885	0.66224749
-4.442185003	-7.125055393	9.102409115	5.462329193	0.932310674	0.027084703	-0.360642795	3.482802298	0.206479145	0.778090234	0.592212175
-4.153476018	-7.610668317	9.696384748	5.281204316	0.922638227	0.02721064	-0.384705449	3.525277926	0.190114089	0.831468852	0.514760907
-3.79996085	-8.014838861	10.36312628	5.15737137	0.910856019	0.005501792	-0.412687586	3.583178638	0.189371958	0.873220273	0.429610365
-3.3662325	-8.296951258	11.0734866	5.079240628	0.894260404	-0.054606075	-0.444203226	3.604754926	0.222291943	0.902871698	0.336523003
-2.924798472	-8.470879749	11.77796212	5.078451259	0.866878274	-0.159965583	-0.472157888	3.579924492	0.297367642	0.915434683	0.235818375
-2.504713417	-8.576794712	12.51134248	5.120951732	0.819296988	-0.301867307	-0.487471613	3.532410209	0.409036042	0.898313124	0.131188426
-2.04305823	-8.661550754	13.30416869	5.141241022	0.764748368	-0.425134219	-0.484170249	3.461692889	0.49397058	0.832904012	0.048881975
-1.561499569	-8.783821236	14.10514954	5.066084015	0.726587309	-0.498252461	-0.47309129	3.411592206	0.547923454	0.790162938	0.009329277
-1.195111232	-8.974644488	14.85331902	4.988353677	0.712776143	-0.526228337	-0.463717487	3.380071958	0.578626886	0.781436862	0.002624917
-0.92279457	-9.232263479	15.65603726	4.953640329	0.704237514	-0.542511169	-0.457964143	3.344221774	0.596632397	0.770759461	0.004422398
-0.641918847	-9.602269587	16.53172486	4.842035287	0.701201625	-0.548771492	-0.455155061	3.32094539	0.606227081	0.767227142	0.008909119
-0.471112623	-9.838592996	17.03991897	4.778596616	0.709465113	-0.538651319	-0.454438126	3.256746306	0.601515966	0.778346663	0.016497594
