# Supplementary material for: Lexicon for classifying ear-canal shapes
Source: Sci Rep. 2023 Jul 22;13:11866. doi: 10.1038/s41598-023-38570-3 (PMC10363131; doi:10.1038/s41598-023-38570-3)
Supplement: Supplementary file 1 — Supplementary Information. [file 41598_2023_38570_MOESM1_ESM.zip › Supplementary/0036nv.csv]

OriginX	OriginY	OriginZ	MajorR	MajorX	MajorY	MajorZ	MinorR	MinorX	MinorY	MinorZ
-1.79321024	8.544288174	8.089364142	7.661725459	0.960728081	-0.250289024	-0.119820532	4.63873314	0.03207052	0.523811276	-0.837028194
-1.681913827	9.172355246	8.409737674	7.505129352	0.956082447	-0.261224827	-0.13292082	4.40995186	0.034053477	0.547384332	-0.830813754
-1.429927509	9.8149929	8.843037874	7.204317502	0.947625722	-0.287902206	-0.138267171	4.329634288	0.055369313	0.574450001	-0.816651099
-1.058525838	10.52621172	9.398799126	6.870183594	0.934829403	-0.323076126	-0.14736283	4.301131142	0.084194184	0.603778889	-0.78961123
-0.716668898	11.10416951	9.909183607	6.611672268	0.918101186	-0.357186537	-0.1717789	4.300220388	0.107880557	0.636108084	-0.746098478
-0.429370069	11.59535512	10.38334443	6.410668709	0.895361588	-0.397764597	-0.200277189	4.315370904	0.139372763	0.657853201	-0.683461236
-0.112888068	12.11616769	10.99132987	6.1842207	0.867037527	-0.437085668	-0.23916949	4.311600539	0.13276033	0.521614417	-0.47197491
0.267583756	12.62628314	11.72713738	4.311162317	-0.192142985	-0.788912844	0.583693068	5.863864135	0.003605642	-0.001869136	-0.00133938
0.657066347	12.89036759	12.3117077	4.329245872	-0.176268855	-0.857185573	0.483903073	5.584045128	0.82164034	-0.395123249	-0.400626402
1.154797651	13.0303683	12.98352021	4.225167202	-0.004482649	-0.961496467	0.274780729	5.269469369	0.038381068	-0.007367939	-0.025155324
1.778442757	12.94021859	13.75227708	5.168623096	-0.779069012	-0.191860935	0.59685916	3.702113018	0.152723751	-0.643859315	-0.007621745
2.279825754	12.7980814	14.44579014	5.163078072	-0.757486446	-0.301672313	0.578971588	3.285115303	0.239896439	-0.847844876	-0.127904418
2.737697693	12.71093745	15.05855284	5.042137697	-0.752761748	-0.349118927	0.558091144	3.104629847	0.260665868	-0.907652671	-0.216200226
3.216469941	12.62625659	15.63027312	4.86494136	-0.755155636	-0.369102045	0.541759768	3.001787087	0.255184147	-0.919311015	-0.270628862
3.92958496	12.51786872	16.35593528	4.567638223	-0.758045867	-0.382861367	0.527999656	2.914624454	0.249215559	-0.91667972	-0.306902524
4.372787239	12.44730904	16.78475327	4.373358972	-0.756776667	-0.397513836	0.518914084	2.867461675	0.255123511	-0.910394884	-0.325339102
4.770989578	12.37032272	17.20935357	4.205153643	-0.757166915	-0.404454979	0.512946813	2.806829662	0.255943409	-0.906128774	-0.336675087
5.251657431	12.27625897	17.81379033	4.015835171	-0.760678803	-0.402799257	0.509038817	2.731896264	0.248670102	-0.90505601	-0.344566674
