# Supplementary material for: Lexicon for classifying ear-canal shapes
Source: Sci Rep. 2023 Jul 22;13:11866. doi: 10.1038/s41598-023-38570-3 (PMC10363131; doi:10.1038/s41598-023-38570-3)
Supplement: Supplementary file 1 — Supplementary Information. [file 41598_2023_38570_MOESM1_ESM.zip › Supplementary/0039nv.csv]

OriginX	OriginY	OriginZ	MajorR	MajorX	MajorY	MajorZ	MinorR	MinorX	MinorY	MinorZ
-5.831278552	5.867577727	9.879880983	7.515081806	0.996616212	0.027728003	-0.077377535	5.10922897	-0.077412593	0.531560106	-0.806584812
-6.013929477	6.672334911	10.18630672	7.036214867	0.997277541	0.006869	-0.073418814	4.600767493	-0.063024131	0.551574593	-0.80447751
-6.037086929	7.538744506	10.48336641	6.712749252	0.994799077	-0.004946604	-0.101736558	4.104181415	-0.078362534	0.584752286	-0.794675156
-5.93966372	8.312377564	10.86728381	6.412529654	0.9914041	-0.028846343	-0.127615829	3.771205405	-0.081157898	0.623837499	-0.771500714
-5.782607144	9.034916223	11.34779303	6.13378825	0.985129394	-0.052208978	-0.163689643	3.519114284	-0.086981153	0.669834465	-0.737120942
-5.528968088	9.723313119	11.94919941	5.844230598	0.972584992	-0.052529299	-0.226537206	3.30830607	-0.119491934	0.717455671	-0.679374074
-5.410983082	10.08452241	12.33427262	5.748348214	0.963892075	-0.045570496	-0.262365008	3.213631517	-0.138527611	0.735137598	-0.636617864
-5.288645264	10.42988642	12.7591711	5.667349377	0.954058623	-0.036240655	-0.297420173	3.138769642	-0.152967247	0.740536912	-0.580919787
-5.143514567	10.70818075	13.15610951	5.613582014	0.942680872	-0.02172449	-0.332987718	3.08409684	-0.159954037	0.711745426	-0.499261411
-4.894034017	11.09774124	13.78729424	5.575050048	0.921299368	0.001265728	-0.388851994	3.044536665	-0.135274652	0.584838308	-0.318599895
-5.184077674	11.56708192	14.54517968	7.867734135	0.922226511	-0.123194885	-0.36649868	2.746553386	-0.032215436	0.586997493	-0.278377587
-4.2937884	11.689648	14.81281873	5.290180965	0.882529355	0.069485757	-0.46509533	3.157060003	-0.200651322	0.940541267	-0.240222707
-2.954796565	12.05075348	15.61564989	7.752646202	-0.781362401	-0.395253887	0.482956689	2.528402793	0.310836844	-0.670818327	-0.046106264
-3.048187843	11.73057413	16.31366792	5.182931421	-0.817025844	-0.326749895	0.475082389	2.745001609	0.258855217	-0.718521469	-0.04901342
-2.754571944	11.63317661	16.7585822	5.184101135	-0.80724903	-0.373005095	0.457401577	2.668067753	0.321511889	-0.827835211	-0.107665984
-2.197346913	11.46872718	17.54909762	5.296095812	-0.803637551	-0.425242091	0.416336223	2.685168526	0.371558842	-0.889270744	-0.191087655
-1.54677593	11.34644002	18.34073475	5.52966215	-0.81293004	-0.445228506	0.375388236	2.850321465	0.384216068	-0.893579817	-0.227781307
-1.255779578	11.2349672	18.79522629	5.563258401	-0.813269457	-0.463526224	0.351761611	2.955872584	0.399894582	-0.881941476	-0.237606806
-0.986033085	11.08959568	19.22632537	5.563837988	-0.814909791	-0.476959561	0.329289553	3.070360243	0.409300693	-0.862039247	-0.235703555
-0.601791643	10.85782722	19.94121217	5.49600511	-0.820950168	-0.492350141	0.289192256	3.263523415	0.423790633	-0.829590962	-0.209335606
-0.385484684	10.77670124	20.52723765	5.348982616	-0.827538242	-0.499659383	0.255970621	3.350487125	0.459382152	-0.848028577	-0.170211474
-0.164382375	10.80248568	21.22549333	5.101330483	-0.86149732	-0.455518321	0.224333292	3.376924311	0.435224508	-0.854190978	-0.063097605
-0.016605355	10.85867608	21.92799072	4.856196527	-0.892597212	-0.401097887	0.205890024	3.347058544	0.398982787	-0.881773547	0.011916151
0.09901028	10.99600194	22.63319483	4.693511092	-0.926998369	-0.326130071	0.185238226	3.223515594	0.345110744	-0.935071966	0.080771719
0.190673001	11.17249173	23.3594114	4.642730488	-0.956242632	-0.242265605	0.16403477	3.045729547	0.263904311	-0.955194268	0.127691438
