# Supplementary material for: Lexicon for classifying ear-canal shapes
Source: Sci Rep. 2023 Jul 22;13:11866. doi: 10.1038/s41598-023-38570-3 (PMC10363131; doi:10.1038/s41598-023-38570-3)
Supplement: Supplementary file 1 — Supplementary Information. [file 41598_2023_38570_MOESM1_ESM.zip › Supplementary/0042.csv]

OriginX	OriginY	OriginZ	MajorR	MajorX	MajorY	MajorZ	MinorR	MinorX	MinorY	MinorZ
-9.02644308694022	6.91408828566335	1.1987950000872438	8.269869508064058	-0.42332715550905514	0.14455182358795146	-0.8943706668412207	4.250213952176182	-0.4177993678920917	-0.90558898620161	0.05138951925711255
-9.733312076965936	7.249063459763692	1.8248875951829102	7.502028358767939	-0.4672828337608129	0.14004385802944724	-0.8729458580580428	4.183454038771792	-0.4227009080503027	-0.8896249695724417	0.0835497007466303
-10.284156540211386	7.543767481714976	2.4459151515387263	6.829565702361183	-0.513682756422814	0.14458756075932389	-0.8457094436196917	4.191571595021334	-0.42967895746730966	-0.8629543397852579	0.1134505579147957
-10.806575718156301	7.850758760208715	3.0187254703653283	6.346948251795721	-0.555320115739358	0.1613241802281123	-0.8158394927490048	4.231340592233515	-0.44656669835338897	-0.837323291971185	0.13839361535606284
-11.347126118590937	8.240058171074764	3.6797490468935123	5.888895278920192	-0.5681040397542221	0.22224088319622495	-0.7923804577670345	4.311105375341789	-0.5096189416615848	-0.8277215287245463	0.13322263929429365
-11.745443624520668	8.661692919675524	4.312262959724368	5.505288499265109	-0.5109610258306919	0.36091451731163393	-0.7801663548729574	4.402507446060071	-0.6189748870774741	-0.7616815741223272	0.053027287496593356
-12.070849998035708	9.175035008439275	4.893253527836387	5.28330110380203	-0.34413987849456407	0.5567665644190284	-0.7560282645343219	4.4118014360147155	-0.48061000431646667	-0.38771814501359153	-0.06675865631092946
-12.300554965814744	9.68821495848364	5.407389244057702	4.323799827324781	-0.862174626431521	-0.44649765668277275	-0.23936323049804414	5.190404118983276	0.01900670951624141	-0.08214668419001438	0.0847715803134146
-12.49018530802766	10.20859104285392	5.92618679923825	4.216177461511541	-0.8999178412824053	-0.2710563275379502	-0.34157919468734516	5.109561194049915	-0.014089231112763279	-0.583432796753488	0.5000957445838584
-12.646805578840125	10.67319695517318	6.420001361739654	4.101767444911367	-0.9035110874267314	-0.12783316459786798	-0.4090554936996444	5.040625634696009	-0.0832863724141204	-0.4154275145907935	0.31378523632083255
-12.7770156462376	11.017826759557268	6.862718155052857	4.011861987768753	-0.89736914176807	-0.038387639278644636	-0.4396077940085347	4.936261779617964	-0.015439364305780622	-0.05138964903742975	0.036003766589544704
-12.99223579787099	11.465749470799073	7.518097530297473	4.683036628734921	-0.2941588460141698	-0.7983421455250319	0.5254715900884659	3.939934248174176	0.5027573046183729	-0.013917851995300629	0.2602981841619246
-13.267526726981078	11.905739286946307	8.185135993845764	4.402180593680828	-0.3297150652836127	-0.8009702036969938	0.49973463809767993	3.881317264466106	0.7709746650180745	-0.057851374808991274	0.41595022377237545
-13.538901653802586	12.279273190959556	8.7955196580306	4.161623870902956	-0.3496427310518549	-0.8041085457912407	0.48079039841504384	3.7755708335161833	0.8463057464025108	-0.08661306546562994	0.47059664066678153
-13.817764459719974	12.62359639467293	9.404111710433844	3.9749789929537194	-0.3098796656420612	-0.8116477950971343	0.49517920951462085	3.592941408324465	0.8780910729936271	-0.05351126030821368	0.46179295751261074
-14.1063471507568	12.995998620394415	10.00651058386116	3.872721087161974	-0.3203827623947963	-0.8139442221989778	0.48461292668394695	3.313731809890706	0.8772791307414187	-0.06282678831072153	0.4744562047214326
-14.442584897936756	13.50197756434932	10.588466681636591	3.855468195830366	-0.3749945355225416	-0.8100160636083992	0.45083597352539106	2.997866895504481	0.8508420206170031	-0.11267407144090175	0.5052686872428864
-14.678712672296694	13.850663030091132	10.923479661010578	3.9155328350573617	-0.3964880529372637	-0.8072207935312168	0.4372548620299724	2.8718232084788657	0.8340651031227848	-0.1317810776043595	0.5130198476981249
