# Supplementary material for: Lexicon for classifying ear-canal shapes
Source: Sci Rep. 2023 Jul 22;13:11866. doi: 10.1038/s41598-023-38570-3 (PMC10363131; doi:10.1038/s41598-023-38570-3)
Supplement: Supplementary file 1 — Supplementary Information. [file 41598_2023_38570_MOESM1_ESM.zip › Supplementary/0043.csv]

OriginX	OriginY	OriginZ	MajorR	MajorX	MajorY	MajorZ	MinorR	MinorX	MinorY	MinorZ
6.502385305039511	5.848529778620897	-0.4144506218449771	9.80855529469441	-0.16780356843250163	-0.19778569908359997	0.9657757398378417	4.533692334900372	0.4348190684076557	-0.8917804433483225	-0.10708203038191275
7.168165325534725	6.228362394379912	-0.4009030515115194	9.282586329261017	-0.19845952743778883	-0.1928308098742561	0.9609527016104424	4.3205608856302815	0.4531075300146644	-0.8874143789439846	-0.0844966947535893
7.784186627990379	6.493909283709168	-0.08010964878182836	8.957962022661771	-0.2296456156862912	-0.20658375542497032	0.951097283767849	4.103838337709509	0.4803155403779149	-0.8733721773202272	-0.07372762752819682
8.340387019754925	6.704649501748061	0.3256057038176822	8.619488783156955	-0.2686551113857178	-0.2198114642194519	0.9378205325775438	3.934537313049039	0.5107346139097306	-0.8549539834701921	-0.05407988052786872
8.926743409173481	6.940727144967339	0.7347181304764747	8.24406046917926	-0.3118524383231145	-0.23531733131112836	0.9205290925856373	3.821202107604141	0.5422308953547907	-0.8320783629346797	-0.029012046628520666
9.484135288217322	7.213451415739127	1.133310327864568	7.874919493756183	-0.35580043543166817	-0.25520822056001274	0.8990410526250885	3.7601798499982584	0.5727733733766438	-0.8051467157101677	-0.0018764937931689263
10.1295375850675	7.618982161473625	1.6486765979226041	7.32862473072626	-0.3837720843506087	-0.2982025696919339	0.8739532108198451	3.727535634409418	0.6141738262087169	-0.7750560279842875	0.005239491291844117
10.466115777581521	7.882413625424864	1.9795062176981617	6.976567226325878	-0.3856202163901504	-0.3331915835484528	0.8603955005482582	3.7095602282815148	0.6438849385426271	-0.7579182195763821	-0.004924389361650905
10.783488471057584	8.167075926681985	2.362067200757756	6.607549731991255	-0.38249773951305716	-0.371367350767693	0.8460388702956779	3.676450636064594	0.6733941172186265	-0.7359367630951815	-0.01859389557384733
11.061142548970798	8.459051393896921	2.7832495836558753	6.245096259154576	-0.37829566043482443	-0.4079273113239746	0.8309558965265084	3.632585593786451	0.6999366348915731	-0.71149388067504	-0.03063314709576964
11.278642844100018	8.727257634730233	3.177605166895727	5.939277990334901	-0.37518803811195023	-0.4409500463448502	0.8153508402437446	3.5965870680766256	0.7237594933062319	-0.6879852429002716	-0.039027641614339525
11.617890227649928	9.204944103735572	3.862510712529847	5.474332432275915	-0.36507534730779756	-0.5044504971721212	0.7824638564757421	3.556986322709584	0.7663106488852813	-0.6401003183702809	-0.05513072226589272
11.947219961074197	9.73968850431458	4.5841571838657185	5.021164576274313	-0.3363556928783977	-0.5746941121008866	0.7460506185138288	3.5693284040274675	0.8075725563324241	-0.5825162073573212	-0.0846283164573906
12.222980580301568	10.35217163410752	5.375607853103282	4.609487552428946	-0.24221953368456853	-0.6750591378297279	0.6968678913066769	3.6444559653301085	0.8458443170507812	-0.46980065975281304	-0.1610968358267839
12.343282394351359	10.666951843990343	5.785140339658215	4.467629637634634	-0.16365818072581945	-0.7315928363737669	0.6618065590851314	3.683396029765903	0.843012857184049	-0.3795622903886441	-0.21111773546620627
12.473796852331485	10.964347119309279	6.195438702123942	4.349196087752996	-0.10171355552915673	-0.7719527802010596	0.6274896475333053	3.706466344187263	0.8354208499594444	-0.3077283874894462	-0.24315645661485324
12.618305395612389	11.233388456171093	6.601814379862976	4.230446150895097	-0.06631397842838577	-0.7975719211753114	0.5995677499813701	3.7129572247279268	0.8415304081604842	-0.26593276701238727	-0.2606799291002687
12.90732470118475	11.694964364374346	7.356397748606228	4.007032161271341	-0.050380460807925465	-0.8260057493552296	0.5614056565451463	3.6851225101597835	0.9146334572845392	-0.24822919309327057	-0.2831447880000598
13.206780081455863	12.09267644455177	8.015816055585537	3.8131540797865027	-0.253797592167188	-0.7730792955646262	0.581321928865099	3.648976762213051	0.43543117350898985	-0.20042339831114686	-0.07643234150254466
13.532317402084798	12.447953298100124	8.607415857902446	3.5711547142836237	0.6828268155252101	-0.7212909497382844	0.11613313836000647	3.7374596985363118	0.6162695832822935	0.4949280448688909	-0.5495268484372555
13.82300368598562	12.780258305477139	9.151755930109747	3.507665063266552	0.6197810803664725	-0.767454415625026	0.16396686359572135	3.6649914841604665	0.4769832767142202	0.3055803687010284	-0.37267412409263334
