# Supplementary material for: Lexicon for classifying ear-canal shapes
Source: Sci Rep. 2023 Jul 22;13:11866. doi: 10.1038/s41598-023-38570-3 (PMC10363131; doi:10.1038/s41598-023-38570-3)
Supplement: Supplementary file 1 — Supplementary Information. [file 41598_2023_38570_MOESM1_ESM.zip › Supplementary/0044.csv]

OriginX	OriginY	OriginZ	MajorR	MajorX	MajorY	MajorZ	MinorR	MinorX	MinorY	MinorZ
-3.472488928623384	5.972714871640447	-4.756303714948524	7.629754629526645	-0.2300371755405924	-0.062323889862135995	-0.971184138370144	4.376591714867194	-0.42360664123831065	-0.8193389023306178	0.15291607114645223
-4.167291267979321	6.157463139110911	-4.668695308560682	7.191960286164989	-0.22639865993842648	-0.014826432673435584	-0.973921877602236	3.98070015006602	-0.45757319116710704	-0.8262011087357294	0.1189454463252984
-4.962726584889614	6.369501614405824	-4.388266792082585	6.7099907933923255	-0.21605509514616275	0.06497694275661431	-0.9742167072943196	3.5916336355498473	-0.5183345873500749	-0.8284148073137374	0.059700235726238775
-5.7249430941148125	6.638014735458044	-4.170711758088	6.2276272412703735	-0.19517452500346527	0.1654016289731229	-0.9667208521195294	3.326648128840082	-0.5940967252781582	-0.800414275025262	-0.017003128404856654
-6.468864386405334	7.023149277731325	-4.034841333484708	5.80129044271598	-0.16403898708915024	0.26873565304079766	-0.9491429605172772	3.124586452279827	-0.6689769205476674	-0.729025237455378	-0.09079430646693037
-7.101679398218767	7.493558553031888	-3.7753903226936703	5.515159701915909	-0.16285750626922207	0.3287542734980796	-0.9302677358204573	3.0084265330839117	-0.727074720301859	-0.6407860892903768	-0.09916670855108013
-7.696081805294792	8.14604314885757	-3.4550102361078476	5.286425655036148	-0.16343589477292883	0.38232326227307534	-0.9094600768723415	2.908793365937859	-0.791790964931218	-0.5520430401402346	-0.08978055581692972
-8.137546002929916	8.916174840624926	-3.1863211693635516	5.221983991430172	-0.15993296753269903	0.43289660092929505	-0.8871425921462949	2.8332089606859183	-0.8514413983359509	-0.4566298614945997	-0.06932365321225137
-8.401939709632096	9.657602445235016	-2.9075986221288814	5.20751904122719	-0.14393684453245006	0.48159600436264705	-0.8644926103605365	2.7847594261598814	-0.8993334000391887	-0.35454526921846913	-0.04777411945694826
-8.50464082167129	10.373079636608596	-2.4949135969429106	5.111292151199586	-0.11539038338449942	0.5234465097625906	-0.8442089852872572	2.715807568370372	-0.9334561714123901	-0.2526047504989696	-0.0290368971823865
-8.465749924243422	10.981137527126133	-1.984151455029071	4.954546529033556	-0.08588164678599179	0.5527020399684675	-0.8289419749053736	2.60287831099639	-0.9516492585216584	-0.16193238038599347	-0.009374783431213604
-8.355628915099112	11.595394152963484	-1.3923117785520764	4.76104432422216	-0.04977826332488339	0.5703707129592429	-0.8198776581287743	2.48729507360369	-0.9692290698755568	-0.08402355940809933	0.0003926956348111396
-8.216995573281505	12.230585704826497	-0.7395741471417082	4.5233296327649315	0.013657994279172803	0.5765636515142201	-0.8169380728946711	2.4298797831503767	-0.9713205234534131	-0.005395056634553009	-0.020046664795392934
-8.089316587051481	12.78658545628881	-0.15851860113051042	4.286324258506842	0.07908108675320134	0.5698798404758861	-0.8179139008093157	2.425518180698335	-0.9585323203504332	0.05867202156678692	-0.05179735330158994
-8.001004327075623	13.337169732212297	0.3579121134743668	4.023366713546282	0.12316004346290957	0.5566968146387552	-0.8215353067673219	2.4427627101072624	-0.9713638965398101	0.09998192774655221	-0.0778707847261338
-7.962283003569134	13.939118824116383	0.7964120885979292	3.702784841116573	0.11868641898977181	0.546653948156009	-0.8289046959167452	2.4366654285523444	-0.9748709235984139	0.10477373044595938	-0.07048936479146045
-7.983393888325664	14.655711817709816	1.1569606816971383	3.4245895974558027	0.07382574110852265	0.5425508015855839	-0.83677260211399	2.380934775471438	-0.9877278238768279	0.08353442042882311	-0.03298156724759785
-8.053178260037708	15.403934589626065	1.4605132059730672	3.330145472218992	0.0158941098339783	0.5424642479761231	-0.8399285189468713	2.338059960225208	-0.9938668066187174	0.052982405379641426	0.015411350148843926
