# Supplementary material for: Lexicon for classifying ear-canal shapes
Source: Sci Rep. 2023 Jul 22;13:11866. doi: 10.1038/s41598-023-38570-3 (PMC10363131; doi:10.1038/s41598-023-38570-3)
Supplement: Supplementary file 1 — Supplementary Information. [file 41598_2023_38570_MOESM1_ESM.zip › Supplementary/0045.csv]

OriginX	OriginY	OriginZ	MajorR	MajorX	MajorY	MajorZ	MinorR	MinorX	MinorY	MinorZ
4.265297930450325	4.876030725602691	-6.183541027459304	7.59980995241581	-0.03968593424105828	0.18594562030348635	0.9817582456559079	5.127893781457388	0.38573762442545256	-0.6797707930973936	0.1443418075793836
5.179775643409703	4.935780321786166	-6.185274905615219	7.343307112895581	-0.006856198907288697	0.09930046501612945	0.9950338738877809	4.567984415965668	0.4371700878786725	-0.7537895966038205	0.0782375199366055
5.991964953815288	5.018931262089559	-6.167006231693277	7.093490003960748	-0.008066342686694775	0.04090368867953787	0.9991305331977741	4.043911151033485	0.4835507414744719	-0.7731169179818408	0.03555473337348171
6.732091696514011	5.119562660976776	-6.194488736569178	6.742784049388163	-0.016232357194971722	-0.027344360544620444	0.9994942703819271	3.605373418855069	0.5289495567198891	-0.7484682868281197	-0.011886299802302618
7.670984656490832	5.322597204804876	-6.567864677220883	6.378978445254296	0.0440154953161286	-0.18628166599458096	0.9815099475228762	3.166853753232029	0.6376607430362313	-0.7509562848139267	-0.17112036581648096
8.452647986169733	5.793082071170018	-6.424250791860057	5.917538627439563	0.04595339504411606	-0.2583340190398751	0.9649620822035573	3.065607847548093	0.704725866000688	-0.6692284831584164	-0.2127223790593549
9.02436930523909	6.335821318983079	-6.1662117687719755	5.556635541083575	0.039068243006445055	-0.3163095388784122	0.9478512267243818	2.983677593823738	0.7740004097673715	-0.5784758926371076	-0.22494698844779845
9.430906543170018	6.95154342270502	-5.938862963524607	5.389107964427519	0.036965276441211274	-0.3729327834383295	0.9271217327700635	2.8612728946288413	0.8381774721103342	-0.48093865554545645	-0.2268755504312789
9.730176539651522	7.61372750588869	-5.777685659225995	5.390093820376228	0.03186520005271928	-0.4232661933340936	0.9054448291343132	2.725918575338637	0.8950827879373341	-0.38806531221244556	-0.21290852116395578
9.953733159564896	8.311943767097958	-5.518842038109731	5.360420118929032	0.046281409068877816	-0.47602464562332514	0.8782132815744629	2.5641530468274203	0.926831203038821	-0.2896915239339787	-0.20586725668992692
10.088509742874809	9.031530288260868	-5.110909854589429	5.233371928441635	0.07646534002051739	-0.5243745274908883	0.8480474082822578	2.337831713746719	0.9491442704687933	-0.19740671834493734	-0.207643691031677
10.166754674339167	9.748855469647683	-4.63127301062015	4.984788234814119	0.10373281949559997	-0.5623776216881543	0.8203480436886946	2.105276552624404	0.9646938483597485	-0.12105467975818071	-0.20497258088282022
10.193442336354606	10.433342922013077	-4.120379571458072	4.714471995127324	0.13912948831300856	-0.5919644714645945	0.79386462952156	1.9201023296966322	0.9731863459704964	-0.0534168078190593	-0.21038822558031722
10.20991428025847	11.165350736582017	-3.440052582984478	4.275370192925634	0.21039740491771713	-0.6117231169472134	0.7625796746545741	1.8263939309035575	0.9599025849533677	0.024659587661669077	-0.2450578991704928
10.195967465524314	11.53464627851858	-3.045079755217701	4.008454672593614	0.26850363206312716	-0.6151320122000118	0.7412950877590336	1.8347449784992642	0.9346028546553905	0.07315482107602682	-0.27781701527726244
10.143307213765725	12.11851056640249	-2.299903041515044	3.6133878699817763	0.3882081889721865	-0.6068308943907599	0.6935781625944155	1.9306612780853205	0.8162149083137116	0.15238425364956554	-0.32352494720418074
10.08785123966646	12.64414463732814	-1.6196306160600553	3.3635761606687535	0.46398278108537033	-0.5923697751319669	0.6586486380205977	2.074755448737852	0.7068996937152863	0.1840227872973824	-0.3324682327834082
