# Supplementary material for: Lexicon for classifying ear-canal shapes
Source: Sci Rep. 2023 Jul 22;13:11866. doi: 10.1038/s41598-023-38570-3 (PMC10363131; doi:10.1038/s41598-023-38570-3)
Supplement: Supplementary file 1 — Supplementary Information. [file 41598_2023_38570_MOESM1_ESM.zip › Supplementary/0046.csv]

OriginX	OriginY	OriginZ	MajorR	MajorX	MajorY	MajorZ	MinorR	MinorX	MinorY	MinorZ
-5.931821111806615	5.868222858502984	-7.490059769909995	9.897119341829473	-0.1072595943862791	-0.23217386010122967	0.966742301804253	6.043807788548792	0.5518590111791138	0.7186100581036695	0.2338106487873026
-6.844766227896822	6.278070682110898	-7.747632038578038	9.311556838781879	-0.0929714539262465	-0.2270432889560359	0.9694367713754549	5.813390699215762	0.5470726751194599	0.6777071167117719	0.21118550562699812
-7.671652798283904	6.703465640231694	-7.925496359233474	8.708683145904725	-0.10587033063610046	-0.26835542809103263	0.9574846407671934	5.625784028983273	0.5790355879087714	0.6345349886750512	0.24186664496366633
-8.260189416179236	7.118106078514158	-8.040926619031676	8.127223440497291	-0.15743135628922952	-0.3462824426196671	0.92482638262016	5.495069923901366	0.6722163031070495	0.604074887331071	0.3406136089409732
-8.86169040550409	7.574302077133755	-7.844857176632306	7.723225198253794	-0.20093011091974447	-0.39861714498657314	0.8948359974031737	5.332681171981837	0.7463322907712132	0.5211087387159588	0.3997196231042994
-9.462903269079249	8.042348549209985	-7.460324148485927	7.2957046696430785	-0.24817794921738115	-0.4355550701818979	0.8652742261047055	5.149831070498696	0.799743176002631	0.4099301121092577	0.43572979374139564
-9.962303679121867	8.566859454304577	-6.997948502846851	6.953296178873913	-0.269639200822744	-0.44812344593093156	0.8523380072404723	4.800196429653012	0.847246811574867	0.3087567652484965	0.43035989907090866
-10.279426949433567	9.15070436472286	-6.520945605901114	6.7599972779800455	-0.2697822153950488	-0.4517160382402763	0.8503941304201533	4.315884927087752	0.8832637466198079	0.22276833561379178	0.39854094498819836
-10.514935758000782	9.803134970962313	-6.088598291151346	6.679831222750651	-0.2733679919170451	-0.45882809452062173	0.8454269457935546	3.8584546537162434	0.9047970654261953	0.1460905318145783	0.37185116794792633
-10.680486461673869	10.41003830337757	-5.711189575838784	6.6210604328881315	-0.29200763349853376	-0.47047284928709376	0.832698528918041	3.5190864458203777	0.9226185846000594	0.0768374411115346	0.3669534516405735
-10.792502275242143	10.903442449670449	-5.359059538179485	6.513812575189819	-0.31485196782230607	-0.48395493567365194	0.8164899623360552	3.272948402875598	0.9233197099675542	0.018402291602689747	0.3669547958728191
-10.926028629469242	11.507704831298671	-4.903404550524	6.337152464036135	-0.34659524664080354	-0.4985598615099767	0.7945500610390471	2.994962458637765	0.9136401319113565	-0.031015175139748857	0.37908298068026947
-11.020494386750483	12.114290564328654	-4.436667038812675	6.15639201678699	-0.3833060961036063	-0.5128406628204772	0.7681607196724306	2.7749643610709556	0.9080307789411014	-0.07148547818879215	0.40537489750092887
-11.061840374026495	12.884574226080208	-3.9463601627029132	5.973525540220366	-0.4301306161060849	-0.5248836475190108	0.734496296556585	2.6401769270944997	0.889236916181146	-0.107066686337333	0.4442370523833145
-11.080337536444349	13.62776323037307	-3.5033792228624017	5.73634124703511	-0.46769341953367116	-0.5361748940724097	0.7026943491243839	2.646728230788994	0.8638363045906607	-0.1270149051124415	0.4780291065889821
-11.173256283746147	14.329485748519138	-3.01866019655347	5.390345465364802	-0.4909937548364658	-0.5484205374975998	0.6768752076730483	2.7140780479541475	0.8417595385658502	-0.12950012132064143	0.5056739358882207
-11.349767632894043	15.013533889480811	-2.494929605775547	4.9858723935089735	-0.5006022240218936	-0.5624980328853811	0.6580223220411375	2.756534780345651	0.8270598157484113	-0.1164970784291941	0.5296151726714363
-11.556614393544958	15.788985574940497	-1.975467154969157	4.618348318827519	-0.4985942424330915	-0.5786053709051249	0.6454607704363714	2.7360897874005294	0.8105197134103457	-0.09011567904669482	0.5453143904435557
-11.64685931083403	16.25775541463902	-1.747375837712552	4.488390490639797	-0.4928031215399019	-0.587436506363217	0.6419216730975104	2.694215178891604	0.7991458130270115	-0.07231504263267396	0.5473269869955597
-11.72294243939881	16.777962460711333	-1.551410699691659	4.384998669446431	-0.4820937094219672	-0.5967350259606307	0.6414771735046644	2.6610957246410925	0.7831668086006316	-0.050761919180766085	0.541357340584733
-11.811150819512205	17.314919340042074	-1.3722152456657484	4.258695854888963	-0.46503365223284454	-0.60617891036195	0.645206037575115	2.6624430747565	0.7642548291542071	-0.02545255267948196	0.5269253447576598
-11.944318964632005	17.782528399199688	-1.1902617716657822	4.099110288999274	-0.43722019533165846	-0.6151072669873063	0.6561109288020991	2.6942401824641524	0.7520461722260661	0.005563385426800765	0.5063653698479899
-12.300236876179815	18.41987156585261	-0.8317148830747573	3.8144792440788966	-0.36418377208333114	-0.6272760026595577	0.6884003171401091	2.772148922124069	0.7208657910552043	0.07196154334378072	0.44693089841154
-12.722005321095196	18.918175089706384	-0.46023906336296316	3.5792017085752494	-0.28102171680425436	-0.6286055798593095	0.7251770953733514	2.845009196239232	0.6578982520626576	0.12705777598519508	0.365087266152095
-13.113778293799394	19.325975240590928	-0.11315148365391654	3.410964907070833	-0.196801358776778	-0.618503485614743	0.7607382358380754	2.9092243745844337	0.41940909714111063	0.11707292439066654	0.20368411196887998
-13.518166450633148	19.75041013309511	0.25328000234278375	3.3173316369085795	-0.0844603700289548	-0.5870373539770628	0.8051419694253806	2.977275801103375	0.28559389564012994	0.10773313726883735	0.108508493233899
-13.907016764744665	20.17671263992206	0.6290180991230409	3.3223095655152997	0.047525437411922	-0.5319340719739407	0.8454510487733917	2.998171304364999	0.2771224274638366	0.1335067763947436	0.06842080177891247
-14.312996315368203	20.620017542915875	1.031463914540822	3.4153538750847514	0.11377904282912404	-0.4979420829083357	0.8597139125789443	2.983444695147646	0.2319446418485845	0.12402315843146663	0.04113683631484975
-14.739091202487918	21.05136638959723	1.4105337046665414	3.575683818111313	0.13656156742290348	-0.48494804488109705	0.8638149871754954	2.979477044699628	0.5597692211915454	0.3094934231884721	0.08525583525541465
