# Supplementary material for: Lexicon for classifying ear-canal shapes
Source: Sci Rep. 2023 Jul 22;13:11866. doi: 10.1038/s41598-023-38570-3 (PMC10363131; doi:10.1038/s41598-023-38570-3)
Supplement: Supplementary file 1 — Supplementary Information. [file 41598_2023_38570_MOESM1_ESM.zip › Supplementary/0048.csv]

OriginX	OriginY	OriginZ	MajorR	MajorX	MajorY	MajorZ	MinorR	MinorX	MinorY	MinorZ
-3.757582002497272	6.480747780279944	-5.1559937039510375	8.19958836131661	0.11679694994567826	0.12765624784091845	0.9849174355602427	6.206829282718944	0.3511993194461033	0.7934276179461366	-0.14448419414335797
-4.565135998794903	6.196412543691791	-5.340086325457685	7.81737520109515	0.09229289954529635	0.0483845513679175	0.9945556575086419	5.282639485557399	0.3908210042870365	0.8406488038745286	-0.07716452904661494
-5.3372229961388795	6.1515972780761405	-5.214371133786212	7.762498339194696	0.10959775201036549	0.006200114544807634	0.9939566848378785	4.5657875880107035	0.4560888393379087	0.8674116065174923	-0.055700981411866995
-5.948950101883494	6.399233681863223	-5.0236161918953695	7.507567280136052	0.15025163461060928	-0.0004096713522091233	0.9886477018970019	4.286608296022481	0.49993171493892047	0.8484015219639394	-0.07562652643714747
-6.4836526401857855	6.696572888930645	-4.8120122009499635	7.2544884795057385	0.20181028709299348	-0.008646191653571696	0.9793864668216186	4.132896683662307	0.543170864876857	0.8140488514863464	-0.1047380674239095
-6.951528813048035	6.960388629182559	-4.656885584861056	6.98353467973112	0.23699679133908094	-0.02140210583966956	0.9712746628840926	4.065504597497283	0.573271774250099	0.7843551026700946	-0.12259840052423487
-7.48587322364853	7.273205892935867	-4.4761713423071665	6.636987499421769	0.27174731454481305	-0.03992713108380688	0.9615400258133298	4.067351970782789	0.6044567852335371	0.7485290964110108	-0.13974757699711737
-7.9696799550914905	7.581761884067236	-4.257753741554516	6.364036032888147	0.305512813850196	-0.06386661653912991	0.9500436705042454	4.1383478848746895	0.633001141085963	0.7026636669416846	-0.15632250750345938
-8.38843441897644	7.91505347987224	-3.9611322403786664	6.1327279221835225	0.3176690828575429	-0.11244595388934801	0.9415106272636342	4.229795194116226	0.7003840330413027	0.6785880028550085	-0.15526736917486203
-8.760717567474833	8.34227410162265	-3.4850554979477133	5.918120998351352	0.2795683698461047	-0.22389449013283688	0.933655602387598	4.3150298586719735	0.790394601299678	0.5858811050077918	-0.09617441239221874
-9.012239292108939	8.720784807254532	-3.1054300721747343	5.860648943159392	0.20965178399648582	-0.311434735907126	0.926851948661462	4.288658081419754	0.8616782173742072	0.5063280454805926	-0.02477659394249429
-9.24727477441062	9.229123209765527	-2.737680878245983	5.893702265185393	0.1584007848528608	-0.37140166075255676	0.9148606438951455	4.154717904242097	0.9020400632760988	0.4205930842918197	0.014565186626271487
-9.459472943237149	9.897892283826252	-2.347556423639656	5.99115089246825	0.13259583151639673	-0.4112035001688899	0.9018481174307175	3.9526350236926127	0.9283575142377666	0.34781087155001883	0.02209320044939697
-9.577185380072548	10.508469023096993	-2.002199591075306	6.078049200051612	0.11635187979798739	-0.4439359664951043	0.8884723393103087	3.795224670039768	0.9468111499064605	0.2846655378811557	0.018244815133346942
-9.630679508628527	10.999500443948799	-1.7071551703520715	6.097355501693588	0.10276759791500246	-0.47374097759854916	0.8746475329884326	3.6984928689305074	0.9588063419669206	0.2282615900200984	0.0109788729888715
-9.6608990876867	11.423260395962854	-1.4322905119419413	6.056928536035574	0.09123583470003287	-0.5012253749761738	0.8604935478820176	3.6488884694470114	0.969069256079039	0.17833549145095065	0.0011300853050501547
-9.692610456402596	11.86450745159278	-1.1454007655396194	5.986772990623138	0.0771723415295352	-0.5272227076195882	0.8462154845387309	3.6402116292011057	0.9743702588116011	0.1302673460898586	-0.0076984309414620394
-9.714625134520166	12.353298582494116	-0.8245137022675958	5.898794081419222	0.05043273429807724	-0.5521430213512896	0.8322227005341112	3.6837119665167215	0.9735606008846857	0.07728195467539223	-0.007724652491410612
-9.71103336472506	12.779369887423806	-0.5376828425360817	5.825550566090609	0.017163588137872415	-0.5738628771668643	0.8187715245732485	3.770779775006004	0.9664706672597235	0.022135255255496707	-0.004745528020730198
-9.656239471346364	13.384331414803173	-0.12557447692119597	5.740521749134238	-0.054556132625358356	-0.5974556800455824	0.800043960526067	3.973155528632204	0.9420676496092915	-0.06871812333128244	0.012923707993493062
-9.565237090725857	13.89264368244477	0.31408401744242914	5.656799937609236	-0.14524587415947413	-0.6049269156523573	0.7829221307122285	4.146990035276381	0.892528881111837	-0.15918879064055202	0.04258220851506633
-9.464871996416749	14.238987839351518	0.6781575279169145	5.610115687157743	-0.22287563816444778	-0.5965588662546158	0.7710019254228861	4.203706902816013	0.8409975149247342	-0.21756157485127578	0.07477227941823729
-9.335224990210694	14.601627983656078	1.0796212734166406	5.573705449830456	-0.29859626717649945	-0.5795013545693761	0.7582997094028975	4.220757349455356	0.7516679735337572	-0.25351752599977107	0.10224387582900359
-9.204471834063089	15.012889827020594	1.5168455211690375	5.523363806117362	-0.35564894681147946	-0.5615736743459122	0.7470935918032738	4.266768659289042	0.7021962401057342	-0.28080918482502165	0.1231978276164275
-9.131213531100025	15.455241178995754	1.963755743496172	5.4398554103446495	-0.37601294655967543	-0.5546617689693754	0.7422698876172157	4.393809764178838	0.6901670803741073	-0.29466026553303115	0.12943401717781233
