# Supplementary material for: Lexicon for classifying ear-canal shapes
Source: Sci Rep. 2023 Jul 22;13:11866. doi: 10.1038/s41598-023-38570-3 (PMC10363131; doi:10.1038/s41598-023-38570-3)
Supplement: Supplementary file 1 — Supplementary Information. [file 41598_2023_38570_MOESM1_ESM.zip › Supplementary/0049.csv]

OriginX	OriginY	OriginZ	MajorR	MajorX	MajorY	MajorZ	MinorR	MinorX	MinorY	MinorZ
-5.791125973908906	5.589760104069629	-7.46510927944833	8.194069897435796	-0.1886662237883724	0.30030988848951007	-0.9349968058110433	5.913245800189245	-0.3802909221975647	-0.7098802608600068	-0.1512689763951386
-7.942974239892904	6.065617056687366	-6.943841762929782	7.066342139646046	-0.13775899502262334	0.4167506495856572	-0.8985217612057538	4.560933518659377	-0.5137097711384607	-0.7841506754279	-0.2849426386832327
-8.494022391213864	6.264765064733045	-6.59455678723178	6.487278797144979	-0.11699894737600877	0.46932828962025935	-0.8752383691743797	4.292651277267006	-0.5591488273999238	-0.7063166065776982	-0.30400237242131717
-9.025596715391265	6.515038627278621	-6.122768751730043	6.056698088403183	-0.10281647688416068	0.4987906663673886	-0.8606024885078507	4.054904689982065	-0.6206773272827012	-0.6454266421605802	-0.29992584533306604
-9.460023597771402	6.806949849439263	-5.605630379073217	5.738548137677944	-0.08391105534342569	0.5175707795320472	-0.8515159557904604	3.8110659999298715	-0.6811097104740248	-0.579726156266227	-0.2852520640999822
-9.896491152716962	7.220817960929939	-5.002379987632651	5.452651480433002	-0.08527177005015843	0.5073505800013869	-0.8575104163826637	3.426051942728023	-0.7724196171485872	-0.5577393326999986	-0.25317918221336516
-10.40428359690736	7.8354761137129865	-4.3141063548067	5.203293301449187	-0.11427227862343327	0.4724887852195157	-0.8738971302046911	2.837733594038931	-0.8266420802276891	-0.5318144034455339	-0.17944225002301878
-10.829757977740488	8.53113554661072	-3.9048622512812505	4.941352251909333	-0.08622367288681927	0.46776185642456714	-0.879638746252204	2.427809097271369	-0.8649783991275615	-0.470392651357679	-0.16535211292898205
-11.12992734287505	9.213278086080587	-3.676213643878245	4.656059088761965	-0.033008862179935684	0.46576897620493646	-0.8842904928939309	2.221504419972937	-0.8950031002371871	-0.4075584139759055	-0.18125834499291243
-11.386773614979978	9.880354760343081	-3.3651508991362955	4.4636046768142155	0.009200615837478845	0.4506502765815414	-0.8926531671848766	2.1207414070574275	-0.9114465655387483	-0.36295202628857604	-0.19262834330265327
-11.635893399407697	10.515351239591885	-3.0255478426991003	4.340030273322216	0.04099773696516384	0.42812059708793687	-0.9027911939716757	2.0779811414476024	-0.9191130477107374	-0.3375703682955783	-0.20182117838746783
-11.898922952076022	11.224015333884548	-2.7426769116379104	4.159632006419255	0.0707195298558106	0.4051688063224612	-0.9115025981752356	2.0707815684979214	-0.9195580340515426	-0.32761574702217094	-0.21697183682481597
-12.156907433819418	12.03875071640046	-2.5246993797951114	3.9113522272971797	0.12646166305868461	0.3952646801830637	-0.9098204660130548	2.1259619154938068	-0.9085682047593657	-0.3203150930618109	-0.26544609405338715
-12.325015933350684	12.875131680654953	-2.3821742949940834	3.7335839019304338	0.22325874322360142	0.4085304060520695	-0.8850188929650875	2.235462002024734	-0.8698650334421212	-0.3040120138734525	-0.35976986270442635
-12.471541435394553	13.575757465297036	-2.30090229078734	3.62674212368351	0.2851856301358077	0.42383088876651526	-0.8596723411227257	2.3079206853533947	-0.8151333599935869	-0.3052910816389108	-0.4209232914314984
-12.732687660427016	14.225274977858195	-2.2388699202286393	3.531133371906476	0.2873086945926594	0.4312751988927043	-0.855251668710164	2.3039535739960137	-0.7697514802728344	-0.33380650761031183	-0.4269138246405533
-13.1356384606909	14.90057090485421	-2.1873830616542684	3.4143191689318644	0.266031938887978	0.438840314330418	-0.8582809481806543	2.2768241148132438	-0.7484788123946633	-0.3787471480353368	-0.4256517495208389
-13.727510023281049	15.540852220168277	-2.039596112031398	3.2852732039929244	0.19772261165362162	0.4249765734876194	-0.8833462972286651	2.2542096069247988	-0.7638370612056739	-0.45780615287536575	-0.39122227587769737
-14.395206722360738	16.06819597958383	-1.79999539160856	3.207050401077459	0.1057201208872629	0.3895844890379971	-0.9149028265015827	2.2486440433975057	-0.7680501700522891	-0.5383163510471275	-0.3179770014497838
-15.238206769196031	16.591381061324405	-1.502759372167792	3.2480451845375935	-0.0283058614432526	0.30713946225970284	-0.9512434645929378	2.2876351911815944	-0.7590988516513398	-0.6233902022093059	-0.17869324825342994
-15.70840535428431	16.830058477489644	-1.402408252081388	3.345206659958094	-0.09800834979252819	0.25450974894596806	-0.962091030548776	2.3332739530297144	-0.7204958364122377	-0.6358125876178817	-0.09479965117244558
-16.579741437360795	17.221815338121797	-1.2197993728409506	3.443142013874764	-0.15008470207308253	0.21505995200896763	-0.9649993778472268	2.4788368730874915	-0.662380877612486	-0.6250257671282247	-0.03627440142570644
