# Supplementary material for: Lexicon for classifying ear-canal shapes
Source: Sci Rep. 2023 Jul 22;13:11866. doi: 10.1038/s41598-023-38570-3 (PMC10363131; doi:10.1038/s41598-023-38570-3)
Supplement: Supplementary file 1 — Supplementary Information. [file 41598_2023_38570_MOESM1_ESM.zip › Supplementary/0050.csv]

OriginX	OriginY	OriginZ	MajorR	MajorX	MajorY	MajorZ	MinorR	MinorX	MinorY	MinorZ
3.84667559843511	7.0568346463078	-5.1089915030903255	8.332784109327502	0.11635657948448629	-0.35217413952788884	0.928673528134867	7.220730459653641	0.42137304360070504	-0.8234510721427359	-0.3650666122640845
4.392811337764295	7.519819595627904	-5.0098593257672475	8.112650347851446	0.09979012458512661	-0.36609744912822734	0.9252105645619757	6.772999633185144	0.4279268962665077	-0.8158474126213259	-0.368978206698185
4.973202582338963	7.91676512640421	-4.794970092692135	7.8657594400289845	0.0677707839859383	-0.3608231347599447	0.9301686869917403	6.390617487293206	0.43961897985845577	-0.8045359656027465	-0.3441187781661482
5.587313286145025	8.248406598448792	-4.434069982887136	7.570319252607091	0.026429590868290827	-0.34277588373327916	0.9390453504796262	6.042248581301812	0.45401154229478385	-0.7809799576543518	-0.29785615181676006
6.140913721592872	8.533552295064	-4.004371217374268	7.221753342703954	-0.01115072714980278	-0.33104031287863117	0.9435507259990046	5.752146592343312	0.46793374364372287	-0.7332257171945225	-0.25171881361196374
6.720452113636206	8.828796220624211	-3.552036027439025	6.856288354670244	-0.06516301816209202	-0.2939390362034914	0.9536003481856378	5.492048654415289	0.48561146274916384	-0.6843996603553086	-0.17777664227843842
7.45023841784486	9.175462782460567	-3.031523133372417	6.34901634530282	-0.13155550150418174	-0.2457366298537377	0.9603679809177889	5.171691588182151	0.4691646477604311	-0.5880702182775261	-0.08620570935069727
8.256681202787549	9.560328876185821	-2.76709945783767	5.858047100695308	-0.143462273667655	-0.26598244573390795	0.9532428413555046	4.697973165341651	0.5036193001115928	-0.5278269759862007	-0.07148476462023277
8.974450270997398	9.925462070040242	-2.642878393830534	5.362259047909457	-0.056796883948881806	-0.36101309997177866	0.9308295524006873	4.165182982387221	0.6311640987889072	-0.5050636097304874	-0.15737191087490182
9.722564033012063	10.386430465461435	-2.4050286967909513	4.970333667675812	0.0640338626033023	-0.4373271758221734	0.8970198468972151	3.4945905717733354	0.7628541873621505	-0.4462882306370965	-0.2720368702779206
10.2931103453304	11.030012115274406	-2.195350462055553	4.7552671273094935	0.159150581610619	-0.4642967097123765	0.8712632539727949	2.867861096065412	0.8328713433624082	-0.3558634583900097	-0.3417775169358762
10.561710922850242	11.484491605306875	-2.1293790512692174	4.602469279414003	0.22498325593802687	-0.47634139518752777	0.8499890645051403	2.6001178240319964	0.8572117283836	-0.3005853955111326	-0.39534573606122136
10.77388027869073	12.014861586002635	-2.0116930331832483	4.505628669816191	0.28419273836309256	-0.4800920296815283	0.829907302352472	2.390362924068661	0.8638051985827359	-0.24558696951645992	-0.43787000117473196
10.923670366946421	12.536137707695739	-1.8241274299410037	4.535056172250137	0.3240242129570051	-0.47493423114133937	0.8181966667664798	2.2529991793611934	0.8644797433735402	-0.2024518608275453	-0.45986949423314827
11.114443384757477	13.373446422225587	-1.4652585020493496	4.643467687285695	0.3617842573569954	-0.4535988009241069	0.814469323503875	2.1567817583365647	0.8679263414726589	-0.14963470203962934	-0.4688650600973247
11.26687615644746	14.129676182923472	-1.140365453580216	4.651513624107831	0.38576125049886095	-0.43310103245763715	0.8146236881515806	2.1786154802333284	0.8687275681310003	-0.12051024698721863	-0.47545210267058796
11.373056928069214	14.870048772532302	-0.8531309082969781	4.568690471571546	0.4100420523733078	-0.4185415884897064	0.810363161792291	2.2858722628549333	0.8594832142767933	-0.10856531988886009	-0.49096921153681367
11.451173917754955	15.651983212930489	-0.5498646280628894	4.415024002309338	0.42924183403097477	-0.41193953726006577	0.8037768754820509	2.4852921864882602	0.8469280729862103	-0.11708803240900298	-0.5122940977659063
11.537222959422207	16.483932615615068	-0.27343894486229203	4.3140483006794215	0.44125873237124885	-0.4159728122390547	0.7951461190146442	2.6630881761618883	0.8294429647578929	-0.1451537772488763	-0.536227198921664
11.602308185953099	17.31192717154418	-0.1265628401827354	4.345198767725966	0.44765916818885093	-0.43331307426883436	0.7822026903585525	2.773006645852429	0.8012128791563243	-0.1873092133232384	-0.5623015971572141
11.833912275504835	18.12012997845692	-0.07005854984847333	4.428117359523121	0.42720002359228026	-0.4584725665905384	0.779296506810238	2.776468283019399	0.7765213725907741	-0.2500187759624039	-0.5727687660618328
12.276086449362717	18.873045496794308	-0.0038995885819809797	4.415136375231161	0.38082759617541945	-0.48423137597533644	0.7877120771654349	2.748615027866467	0.7546457620253936	-0.32883429987111035	-0.566986123429428
12.590890161790837	19.273783861434715	0.051786870006526396	4.368615400988265	0.344498730174249	-0.49186092344980253	0.7996208206965585	2.7515960910695574	0.7445563057236876	-0.37470789580634944	-0.5512648771905357
12.944331630240418	19.68755816168302	0.08575659552455997	4.355451834211408	0.3036628871031183	-0.4951273514086596	0.8140256487870909	2.765091603465377	0.7309443243752748	-0.42037283294371675	-0.5283601958634404
13.33163410627365	20.076198850639337	0.12370155180224693	4.351934971130191	0.2613455213639684	-0.49405977733502704	0.8292185808836285	2.8057236827564114	0.7136865226811779	-0.46317370435287847	-0.5008984159013474
13.745010621762328	20.39798271799642	0.18451511069851417	4.352546874145564	0.21968855965327602	-0.4888362026813111	0.8442606846854738	2.865959121683087	0.6938076561175246	-0.5013847327579206	-0.47084581895547306
14.56337031164689	20.90685795548287	0.38180570397860203	4.374843067421773	0.1642090867704665	-0.48460512273994055	0.8591817332998977	2.9795954688179482	0.6496512869996182	-0.5485263287215477	-0.4335489209983469
15.294577683091902	21.461160985274457	0.6259850787709952	4.392204009057746	0.1519464507330936	-0.49873730496074486	0.853330754602287	3.031071525688082	0.594712851054649	-0.5392450447615084	-0.42106314031581576
