# Supplementary material for: Lexicon for classifying ear-canal shapes
Source: Sci Rep. 2023 Jul 22;13:11866. doi: 10.1038/s41598-023-38570-3 (PMC10363131; doi:10.1038/s41598-023-38570-3)
Supplement: Supplementary file 1 — Supplementary Information. [file 41598_2023_38570_MOESM1_ESM.zip › Supplementary/0054.csv]

OriginX	OriginY	OriginZ	MajorR	MajorX	MajorY	MajorZ	MinorR	MinorX	MinorY	MinorZ
7.107274514277895	6.450777803074186	-6.513671645309263	9.160643817424486	-0.17942508233621754	-0.27571670870799475	0.9443447126806356	4.953141064450016	0.4076085284955715	-0.8877810232124888	-0.18175658282670715
7.761045913876771	6.717481542387055	-6.280686559691277	8.932775671446565	-0.1956175401270777	-0.29537757243211377	0.935139491037964	4.622927811534406	0.4410682936014125	-0.87579348734988	-0.18436721074792828
8.4115366093204	7.003178373811838	-5.942008560227132	8.657311365749074	-0.20838098639672242	-0.3239284950409344	0.9228476009660774	4.325581382057434	0.4850470174389581	-0.8523364633265951	-0.18965373232585536
8.989455420500292	7.277723407306626	-5.564222409565836	8.369738909327932	-0.21497829081991454	-0.3556444374090974	0.9095610856979948	4.096670782977027	0.5376584487619968	-0.8182219194660153	-0.192852555614703
9.702542396510562	7.639318541135827	-5.1305858871297625	8.036066905108042	-0.20991288462296365	-0.3911984609722726	0.8960470662873639	3.8578611389604665	0.5981812013071691	-0.7723530397940352	-0.19706261606623776
10.103509662291554	7.868708254551983	-4.874818897723674	7.851604159689596	-0.19807017627227844	-0.41449379058073266	0.8882359499825958	3.741181973915358	0.6312184498589921	-0.7413880378799631	-0.20521032557369956
10.782713372345034	8.297761411688219	-4.394433572105389	7.590312313421131	-0.1636999067809685	-0.4581126835922576	0.8736905113664691	3.603447954434346	0.696415978424674	-0.669106204660047	-0.220355841996085
11.357406437295168	8.73627226530774	-3.8662415661978566	7.480130195948684	-0.11621014482501245	-0.496604801398933	0.8601621204559499	3.5056676181896638	0.7549694323996139	-0.5839201271187505	-0.2351212950133478
11.806090600821095	9.275687611129054	-3.3250355591120484	7.565796789997576	-0.06803930904348103	-0.5238056215884133	0.8491162012453075	3.3536032654772385	0.8036683323986247	-0.49746467796298216	-0.24248007106705582
12.203547734936661	9.988211218776677	-2.8659793295000093	7.740486452242904	-0.02923271570246888	-0.5415157007421074	0.8401822386735173	3.2553080266975325	0.8549299345954051	-0.42472254060340575	-0.2439970652032844
12.424478066335656	10.558010827744104	-2.6295649104008643	7.830951506036627	-0.010059054227325556	-0.5533141939164847	0.832911891041665	3.2512697754291553	0.8986785045164226	-0.3661824765927527	-0.2324064623573915
12.60121337146984	11.27060005132106	-2.350202252262549	8.0190747432527	0.01224138651538316	-0.581909843693558	0.813161166232574	3.2533519792540413	0.9045205839440179	-0.2785697705567118	-0.2129652581958828
12.682850565656906	11.950320803919988	-2.0643901672366236	8.168189864300626	0.034681024542059236	-0.6097822622816478	0.7918098377409748	3.230983285257261	0.9007390755272522	-0.2299693878707379	-0.2165542778110692
12.691180035543704	12.663423615613866	-1.797107436513209	8.280986311155486	0.05859022500432974	-0.6392825867161191	0.7667365648353349	3.2111864735134654	0.9047017442040415	-0.19376913189461853	-0.23069189436144846
12.608562897555283	13.481797597377806	-1.4071404122103968	8.227559634624768	0.09860859054552396	-0.6697313245509313	0.7360273763834334	3.2637549797647063	0.8724689054596675	-0.14908975844939448	-0.2525490442744475
12.405743306113928	14.702481920493677	0.20970488681692803	7.3614518396216	0.17893608906096994	-0.6993349658679507	0.692035029132223	3.891499246545786	0.7676465073467127	-0.07824886616107814	-0.27756085149729814
12.564809970671515	14.726936658534408	1.4101427853707131	6.403842302661889	0.1817578452667079	-0.7123790759619709	0.6778496424839153	4.151305641351385	0.6866418573583724	-0.06531130788944856	-0.25275362394486556
12.764969936019382	14.86998500267975	2.1395232539847866	6.014848097314424	0.14484596551278558	-0.7141180469850104	0.6848759458799699	4.228373345882304	0.3087871795903775	-0.037940146600227154	-0.1048661746558178
