# Supplementary material for: Lexicon for classifying ear-canal shapes
Source: Sci Rep. 2023 Jul 22;13:11866. doi: 10.1038/s41598-023-38570-3 (PMC10363131; doi:10.1038/s41598-023-38570-3)
Supplement: Supplementary file 1 — Supplementary Information. [file 41598_2023_38570_MOESM1_ESM.zip › Supplementary/0055.csv]

OriginX	OriginY	OriginZ	MajorR	MajorX	MajorY	MajorZ	MinorR	MinorX	MinorY	MinorZ
-6.2223031216203415	7.0893555217921245	-2.9755321710094425	8.171132972320796	0.15477457769122807	-0.13023596527841708	0.9793280469018034	4.84104722214901	0.6084510589380916	0.7918338709262476	0.009141464758028503
-6.72533801819411	7.213189518514115	-2.8074510612947066	8.059130786959006	0.1708464493805739	-0.12377310208663997	0.9774925625977423	4.566937637432241	0.6180527005600571	0.7811479756807164	-0.009112091102144532
-7.2782637606964355	7.360291207906346	-2.7448529680958598	7.946430585545222	0.17106739079858957	-0.1413071625013091	0.9750734503775556	4.2803147487366635	0.6383966660385024	0.7659084765274173	-0.001005563631699402
-7.731410985969437	7.612536122012576	-2.7044923374285608	7.661260029473028	0.17825844520080997	-0.1531519721340339	0.9719919753506435	4.182293839976539	0.6596128011634275	0.7468968604686879	-0.0032848267160785066
-8.456570963864888	8.140311020904246	-2.5437301523379814	7.172806362399764	0.20074396174330064	-0.17460425294206425	0.9639580990261702	4.134336216315126	0.7095348514823332	0.7014035673018646	-0.02071333932671794
-9.01226204129303	8.640844418078629	-2.2643462443134346	6.866208423311005	0.23504547812178056	-0.19102978046323962	0.9530274110384601	4.135845616655244	0.7589061136113286	0.6452179675088451	-0.05783842416358394
-9.451944343355663	9.143859098737106	-1.9095889333445957	6.661402455592132	0.26987902997784285	-0.2107434129578638	0.9395491062595345	4.140791446739345	0.8027000400859974	0.5810308047972599	-0.10024328980516217
-9.789467382529622	9.694161704523706	-1.512082332025999	6.525189003853155	0.2789651642093046	-0.2469854296217507	0.9279960316252623	4.118646241420781	0.8453138794786575	0.5095129753832975	-0.11850357148798193
-9.960559456561793	10.317223501113444	-1.0776366878780184	6.453818896487611	0.24010614101044253	-0.3015627070480421	0.9227182531883338	3.995320442549502	0.8972139308919378	0.4318226570341608	-0.09234125898448256
-10.006428470893473	10.975535245385487	-0.7074342402872956	6.510603431807998	0.19238818477282482	-0.3472820557880192	0.9178136848442959	3.802106614198537	0.9317990083996526	0.3562404756459142	-0.060525568510494065
-10.038328879375348	11.69074588974649	-0.40697884571606574	6.589000545338793	0.15042825360363635	-0.3818717647957364	0.9118910547700035	3.6815420871599565	0.9546913878482661	0.29526006780820785	-0.033842940859422244
-10.06275160285958	12.433432265776721	-0.19315168204527777	6.716271339778419	0.10620622243918725	-0.4116559037833304	0.9051296344698517	3.640541374461504	0.9674307679156787	0.2462581231211854	-0.0015175252715403653
-10.068523411445643	13.231840630868616	-0.00851282853549209	6.9083903358775745	0.054071100926263264	-0.43877650358070686	0.8969679458877623	3.6687181003513696	0.9740676112945779	0.20680294737734675	0.04244451123994535
-10.057834752313788	14.052901347091378	0.28415090931356524	7.075597651181077	0.013678810656991586	-0.4585580335828901	0.8885591820332528	3.776963814282386	0.9703416570200738	0.18363072889650806	0.0798283643717408
-10.073125076756364	14.714816007909208	0.8728649358298036	6.965817466796601	0.03141278072051433	-0.461228022248588	0.886725407722177	3.9071573504067234	0.9755582548553547	0.20165714563767181	0.07033172656584091
-10.22477888053568	15.317691014954574	1.7011699614259352	6.623493177283731	0.0955306522559172	-0.4432359738539868	0.891300042612625	3.8890018402425053	0.9616823702763604	0.24907788968193298	0.020790010116945326
-10.615797930081278	15.943335141786978	2.3201456336430124	6.4962931072290875	0.08369341826011753	-0.43181266014399544	0.8980719560699484	3.5640116659253005	0.9549081904674555	0.2711867139876238	0.04140239045055308
-11.059574977230815	16.647862649784912	2.661914307394885	6.370043923325937	0.002676393327732621	-0.43082302971489805	0.9024324650554363	3.2212048195911143	0.9530767672024537	0.272056069025937	0.127053509319923
-11.344790030815622	17.343535619947293	2.845777748548257	6.137920988005117	-0.059565574627467685	-0.41942883329922453	0.9058318807132762	3.052710221909443	0.930340192164047	0.2849667197696113	0.19312580035227206
-11.570722766838268	18.07530520056037	3.004933501024144	5.846830592456349	-0.0946422807945731	-0.3981665206584107	0.9124178102781513	2.9784989318708717	0.8940519508557063	0.31010871145518104	0.22806440218473778
-11.86322307571557	18.88861129270853	3.183775388882537	5.551529952545205	-0.09561409525113536	-0.3654133977987875	0.9259216994424808	2.9104315850173132	0.8647304080074545	0.34918678121125946	0.2271012159162263
-12.224121593344822	19.617925810674574	3.365521849249908	5.471829299087612	-0.061579681657079256	-0.3191318191759361	0.9457075789040027	2.817662480510108	0.8641822741287327	0.40539117707503486	0.19307161878090692
-12.73560093399801	20.422611587138135	3.361224394227829	5.503395783342315	-0.02861369568669045	-0.27600075581716943	0.9607314084631046	2.7218174770283983	0.8721732687115851	0.45562255405245655	0.15686826563097034
-13.352250025267965	21.181555103682314	3.3589618284898353	5.423193272983643	0.00416246048707419	-0.23933432393057227	0.970928295659051	2.710618845143191	0.8656909022925323	0.4855793729685584	0.11598426709029971
-13.838067768027658	21.82918279518811	3.5283118723600375	5.366180735239746	0.011381425736798475	-0.22667840033820433	0.973903160467359	2.584080187334427	0.8592939853332356	0.4943507268619075	0.10501931346218882
