# Supplementary material for: Lexicon for classifying ear-canal shapes
Source: Sci Rep. 2023 Jul 22;13:11866. doi: 10.1038/s41598-023-38570-3 (PMC10363131; doi:10.1038/s41598-023-38570-3)
Supplement: Supplementary file 1 — Supplementary Information. [file 41598_2023_38570_MOESM1_ESM.zip › Supplementary/0056.csv]

OriginX	OriginY	OriginZ	MajorR	MajorX	MajorY	MajorZ	MinorR	MinorX	MinorY	MinorZ
3.2681005533036225	6.9307399516597314	-1.8582573465064294	10.566844338176626	0.245591959849829	-0.25131073564174267	0.9362304755819083	5.027167623049419	0.5573846982232998	-0.6225386169563959	-0.31332011280379124
3.5803095245320877	7.638354557763113	-2.447640777217485	9.627050252597732	0.2113609693546084	-0.2250661139171775	0.951142357904273	4.687260163651675	0.5957073656730463	-0.6472780768240114	-0.28554048232413354
3.8411297829392015	8.44184081018873	-3.5122138750141945	7.816211940063997	0.07987475166347216	-0.11524308675171216	0.9901207274886412	4.624599812176575	0.6889909843670209	-0.7114334994986768	-0.13838794853131597
4.417631512831817	8.951788789454508	-3.53829010254757	7.390976433922984	0.0629741202606112	-0.14382765929047328	0.9875970152852962	4.517962045397148	0.714933191702446	-0.6838616700525826	-0.14518119218220774
5.080521103371041	9.576066515427495	-3.4613905383513752	7.049562837053912	0.05769529880171945	-0.1903619557896996	0.9800171316278613	4.432469744194662	0.7449650785208991	-0.6420377298740804	-0.1685690335609863
5.689773114409779	10.224499332872343	-3.3112282514818894	6.867426776009812	0.04233015298153155	-0.22894626858038294	0.9725182590839513	4.391845185297994	0.780766974033632	-0.5951942817664465	-0.17410212483215085
6.166222064779909	10.791473215642617	-3.1392606208595804	6.7887453545475775	0.010855466406914437	-0.2541382018588754	0.9671069916017698	4.370848577596601	0.8192299825139583	-0.5501911848949829	-0.15377587304608234
6.594650716666	11.357570100026095	-2.929062952393937	6.7522137135830045	-0.02154064136311367	-0.27631357322088856	0.9608261081088348	4.34069922723247	0.8534361893678928	-0.5056544451413413	-0.1262826047778561
6.962331924086682	11.971805115108396	-2.658272641070289	6.724644104502574	-0.03133610661168203	-0.30606907802763167	0.9514934408064707	4.296176664500396	0.8811050547656617	-0.4578617374808713	-0.11826347202908206
7.217711134955785	12.657269892900437	-2.326998594454238	6.685146937992853	-0.00016794738627549927	-0.3464438419381697	0.938070698922419	4.239140330868249	0.9000287072047418	-0.40213933013517805	-0.14835506238217408
7.356091773230209	13.478296516829415	-1.9810019075779046	6.66101117041365	0.06418532396516018	-0.38754864608977924	0.9196120329255519	4.161210409913915	0.9049562174860927	-0.3416433249912923	-0.20713986900934533
7.368010546429705	14.46295183289351	-1.6519784238011335	6.717078442852024	0.1442180941521948	-0.4204300313942971	0.8957900033048478	4.146699792287053	0.8903144215420853	-0.28370904931977065	-0.27649254029360104
7.418368816585665	14.959631390634211	-1.359586390122373	6.73016401868066	0.14855404320093962	-0.42148177101594964	0.8945863921108526	4.130296400848987	0.8865534984587462	-0.2761460246417371	-0.27732550419150115
7.547231166002927	15.392351525912348	-1.045422941587763	6.7160987474596485	0.12870323774342662	-0.4132316339561035	0.901484937917616	4.062718793949296	0.8978836967142962	-0.28654834100826343	-0.2595399747741589
7.744863718807514	15.797333723716891	-0.7460681023118716	6.685283486223742	0.10245413704304902	-0.40079498024417143	0.9104210748954784	3.9474156844753225	0.9121737602737757	-0.30384327705281866	-0.23641240476620307
7.984684341089518	16.17863080831335	-0.4837331130987887	6.657687283247653	0.08596290693594129	-0.3891928592555157	0.917136465819367	3.812261203391294	0.9182442255065627	-0.3176368771091014	-0.22085802370512703
8.425405336766497	16.87176963895824	-0.0782528530730014	6.552786787719421	0.08679108111759656	-0.37093498397575786	0.9245942601494684	3.632027802617517	0.9142599498450834	-0.33413403559980687	-0.21987116011046862
8.793827528718612	17.544268287945535	0.14176367199307982	6.350602269233112	0.11289041690187404	-0.35420589850017287	0.9283285707331247	3.5306575281540264	0.903362795503062	-0.3467347179238939	-0.2421518544063471
9.148647942080833	18.25289135399166	0.2896124122419811	6.096444716129796	0.1385535045605487	-0.3317386867093804	0.9331411308662403	3.443908936314029	0.8877232501283063	-0.36270545657845404	-0.2607543394716125
9.566026462907207	19.09829132660746	0.4293209171954431	5.737281918523052	0.14594281550145421	-0.2981932677632466	0.943282285248793	3.312242587047935	0.8795484585585617	-0.38841916831149487	-0.2588702907828727
9.996228587845444	19.944860291154935	0.5172155109876443	5.392162880567183	0.161182326847872	-0.2672565696262423	0.9500495689718086	3.1449798028857425	0.8698095427980513	-0.4091570971725301	-0.2626682400596301
10.397971080279243	20.67572132332351	0.5738969176043226	5.172440466238282	0.18339433243660602	-0.2424087943975564	0.9526827883555234	3.004923293091066	0.8577865410935576	-0.42336812711798144	-0.2728519403679773
10.850386975383348	21.435744265232238	0.6053547023819551	5.0362633853740695	0.19731425775051642	-0.2192070891603925	0.9555183597138207	2.9076929854916003	0.8506111159191229	-0.43627396682210484	-0.2757372944611569
11.344803599857883	22.167630950689915	0.5541738788091489	5.025947534363013	0.1934156005251132	-0.19457169095521146	0.9616300029389367	2.816500421479405	0.8524210842101381	-0.45014276318784435	-0.2625298438442265
11.819285384174737	22.84809211356725	0.42997617288975676	5.1118533275768865	0.18010065854340895	-0.17422742585753875	0.9680953242688894	2.697827147247852	0.8525196669496766	-0.4579614127189375	-0.24101840559467416
