# Supplementary material for: Lexicon for classifying ear-canal shapes
Source: Sci Rep. 2023 Jul 22;13:11866. doi: 10.1038/s41598-023-38570-3 (PMC10363131; doi:10.1038/s41598-023-38570-3)
Supplement: Supplementary file 1 — Supplementary Information. [file 41598_2023_38570_MOESM1_ESM.zip › Supplementary/0057.csv]

OriginX	OriginY	OriginZ	MajorR	MajorX	MajorY	MajorZ	MinorR	MinorX	MinorY	MinorZ
-4.022408886738219	5.1498317779738505	-6.009935068836127	10.019527370951394	0.01357820968322915	0.0937194599243686	-0.9955060497321365	5.7169926634237065	-0.6779919080005825	-0.6601909369804729	-0.07139952024426434
-4.9944639936030555	5.462290421077289	-6.815773022307794	8.888696934044601	-0.12459359381771272	-0.016509255884965886	-0.9920705019552349	5.029723120552841	-0.7265094959479347	-0.6782374037941543	0.10252862441970934
-5.733126003396588	5.491382952296354	-6.99709792171803	8.703462543558452	-0.11047710628952712	0.014537075815218748	-0.993772349390259	4.507732437946045	-0.746833116834067	-0.660548546473571	0.07336239267879534
-6.289630131945287	5.712234238718638	-6.998053964957464	8.269548927136466	-0.1319125219320778	0.016742483254156684	-0.991119960353944	4.286249652102557	-0.7642478931277166	-0.6383234213173037	0.09093424749454906
-6.723507732065399	6.030963127503947	-6.885409382541029	7.88819949456207	-0.1703035383175658	0.009121828812354254	-0.9853494289213525	4.1693197532567465	-0.7797419593555168	-0.6123200982195348	0.1290987052967043
-7.082836831846138	6.414088638680098	-6.7665609378687375	7.584273314911905	-0.21094035581806275	0.0042667667189209176	-0.9774896219342256	4.101149483717226	-0.793677572146687	-0.5823068325612594	0.16873228969295795
-7.391662402622571	6.841472202591712	-6.622097867186536	7.356598384344145	-0.24463635218429383	0.007916615125828173	-0.9695825815240864	4.065061546330005	-0.8083563792814219	-0.5494006403826933	0.19947136650135114
-7.668710832688019	7.294812629899002	-6.4410993173485664	7.1764190045011915	-0.2736578553003877	0.016632111791819747	-0.961683290428682	4.054282065798266	-0.8226283959479949	-0.5139747394793862	0.22519912675470846
-7.899701630376439	7.780657683262678	-6.237822410245103	7.036834767722571	-0.29713259699372885	0.02931480732835272	-0.9543861178134685	4.0311247440777285	-0.8364265433348215	-0.4764749091170303	0.24577245674464784
-8.067136759531037	8.294957447541098	-6.010785469192141	6.9297908058019635	-0.30536553527325805	0.0493498227200196	-0.9509555640852937	3.980778556511513	-0.8550648643047996	-0.4378220256764031	0.25185288322290006
-8.191368972185305	8.815400824274588	-5.766615201709952	6.845600279360455	-0.3019055933215437	0.07207025459545288	-0.9506097470169941	3.9205033009514656	-0.8770885470058318	-0.3976485307071701	0.24840825383156037
-8.292596279095926	9.296756335837554	-5.549629653478682	6.779980275356859	-0.2957045767577962	0.09169434164989002	-0.9508685245573574	3.869116609200949	-0.8973932694192012	-0.3557505864348163	0.24476883511581396
-8.443136520565732	10.118564916118746	-5.229682742123391	6.6927037266647895	-0.27498816237152385	0.11980009439447944	-0.9539546362058346	3.821235991626806	-0.9307732942975526	-0.26780788467762406	0.23467387171553541
-8.548974614094611	11.015345429236701	-4.9422352319532985	6.550715473736034	-0.22838856210399727	0.1337687946396895	-0.9643363387743474	3.8618938266479623	-0.9600010674362567	-0.17531807457370668	0.2030424116804026
-8.60540273642891	11.789672635657487	-4.684073721371535	6.400432807565904	-0.15502234857346922	0.128123707295873	-0.9795674489648618	4.001574652561461	-0.9854963977125956	-0.08158460837891404	0.14528968245188909
-8.63708243987621	12.51899067157461	-4.409899001221806	6.336487758902209	-0.05066085197014182	0.09912931289346186	-0.9937841100575766	4.2003631319312085	-0.9885139025893172	0.008255660874629762	0.051215685544156314
-8.62659816592679	13.21228088557338	-4.176717571539239	6.355059905488196	0.0463050185283551	0.04862352968766341	-0.997743252354934	4.396158686749832	-0.9625511307049118	0.07935577336579336	-0.04080447554373242
-8.52704743011466	13.901696476216642	-4.074586336090122	6.345295976081911	0.1196628879444965	-0.01093263038885058	-0.9927543859593689	4.544654952690352	-0.9192238578054696	0.12649711732885294	-0.11219283369255609
-8.386988612480808	14.515529510641766	-4.111172688704975	6.271544798412589	0.16925619871026137	-0.06697739979050228	-0.9832936321951119	4.616149430100075	-0.9193424508828965	0.16117443016764735	-0.16922661486507118
-8.227152998790592	15.10075564900257	-4.244839098146962	6.169271351354224	0.1962462655722842	-0.10984293704279681	-0.9743828469501834	4.582285753121782	-0.8277106500305768	0.16441540572654612	-0.18524032485582484
-8.091077756395762	15.682075335927465	-4.4067570069571005	6.0117291280719485	0.2322824981846778	-0.13978682562732514	-0.9625510295138232	4.4553086561726865	-0.8969710322492166	0.18669168739102798	-0.24356912343645365
