# Supplementary material for: Lexicon for classifying ear-canal shapes
Source: Sci Rep. 2023 Jul 22;13:11866. doi: 10.1038/s41598-023-38570-3 (PMC10363131; doi:10.1038/s41598-023-38570-3)
Supplement: Supplementary file 1 — Supplementary Information. [file 41598_2023_38570_MOESM1_ESM.zip › Supplementary/0058.csv]

OriginX	OriginY	OriginZ	MajorR	MajorX	MajorY	MajorZ	MinorR	MinorX	MinorY	MinorZ
4.7200870696260715	5.313786974928943	-4.797934588901265	8.516676853997595	0.19724895229994688	0.07511410344352856	-0.9774715966617383	5.6202178505665366	-0.5957244016015777	0.7850722085775643	-0.059885135475651316
5.867203577883465	5.087700599563768	-4.75267645927302	8.3741467118683	0.18621575802560894	0.11791269540664566	-0.9754077545954244	4.5134026436965335	-0.6293070616677635	0.7728599457580682	-0.02671384558960288
6.67555957231715	5.273907352387292	-4.680364000105738	7.768801294399577	0.20455363293333456	0.14067443461166698	-0.9686942317885776	4.1428231553020884	-0.6658110159047388	0.744611696780323	-0.03246249607833511
7.275166414733381	5.656558843837024	-4.46936057760598	7.216114015710232	0.2388546110258709	0.15807566076195348	-0.9581025833731751	4.066164876256766	-0.7062707783826228	0.7041633015617972	-0.05989437234245462
7.705792354845557	6.103624956346216	-4.205361661823149	6.8004846306823	0.26884176041704416	0.18600927596424746	-0.9450527271592422	4.0465769912861855	-0.7525890480337182	0.6524054558841302	-0.0856818839127017
8.13065775964698	6.727475625371161	-3.8782895563159983	6.482690269225324	0.29804503471670496	0.21417459894599358	-0.9302141680532721	3.9832133142673865	-0.795724110671747	0.5924112461679116	-0.11855568633379014
8.343908059901262	7.1371313811500325	-3.625238946574863	6.439215894712931	0.3077874558682409	0.2302175133570584	-0.9231829604979981	3.9149020090462225	-0.8162198802822024	0.559482163445172	-0.1326060523031392
8.514343286745287	7.578029240981996	-3.3250938127829923	6.5414156823691885	0.3045646206750919	0.2526680382966486	-0.9183677118977783	3.8012658877293273	-0.8394148836467601	0.5225454457476872	-0.13461442658248252
8.639299726974643	8.00037257369651	-3.051868577054453	6.696234221378771	0.29022194157194064	0.278287323450125	-0.915602200869558	3.6748485710065406	-0.8650162789441684	0.48263276759558627	-0.12749655117926145
8.821370839093849	8.714250811986355	-2.6373289737728474	6.928669789925429	0.25241448025641305	0.32230682599664684	-0.912362449946759	3.495042876387174	-0.9097799532216101	0.3998675366676207	-0.11044031621816285
8.942178406866761	9.375553050825795	-2.2862934469510487	7.084593389759573	0.20952896154122475	0.35579936749990343	-0.9107713348377433	3.370024788180962	-0.9434120526684616	0.31792264573425133	-0.0928394078740075
8.98148210596302	10.00611150501401	-1.971312318710207	7.198517403246409	0.16260689920830398	0.38376864161483415	-0.908999794303038	3.287119237636769	-0.9674160044865572	0.23947754446673075	-0.07195221077793579
8.975713829376003	10.627887248512032	-1.6669356509474431	7.282773203273264	0.1120810555190942	0.4120719074947707	-0.9042314858747991	3.294463355726099	-0.9840564826346716	0.1655245809225252	-0.046543457204841224
8.93676573076792	11.186311727267949	-1.3784205129654552	7.2845896181649366	0.06040611709025304	0.44567482209739856	-0.8931545521165588	3.3897023030163327	-0.9931306280103808	0.09627436520276142	-0.01912782549979257
8.857053300179455	11.769457740468413	-1.0293793708442016	7.17074431456815	-0.012278619343295924	0.5124167212039098	-0.8586491363401335	3.574388625683507	-0.9996492965546347	0.002250360311320732	0.015637860533668925
8.753654535835567	12.343522788736033	-0.6342101719206612	7.062098770214569	-0.06765492827126608	0.5661633657000866	-0.8215119317573907	3.7957695320076286	-0.9839541532112911	-0.06001769644448392	0.039670180526085744
8.641019141560106	12.8551941424493	-0.1961134354022274	6.990427112372824	-0.09867831247473914	0.6230759324046233	-0.7759117044517675	3.9589366229187526	-0.9673377662875617	-0.10398907844676011	0.03951759740355051
8.551014023604974	13.320529674754045	0.3070131417156478	6.913542469169441	-0.09855662284446504	0.6792978270677802	-0.7272145860985504	4.0449839626981365	-0.9803139128942862	-0.12493662312980652	0.016153762855697452
8.511407972135489	13.560393042589537	0.9559157705151118	6.514578938577337	-0.09520177670458933	0.725434603564392	-0.6816753315645673	4.098583914490464	-0.9854630775680259	-0.13508838264136577	-0.006131880167574419
8.483925133685808	13.72452754024139	1.682407379842027	5.907714766949245	-0.10145828537434196	0.7549538770788435	-0.6478818254994663	4.112931297421904	-0.9488391631887112	-0.14052157501003992	-0.015156642596561291
8.461852576323455	13.923772052893552	2.1915920438163363	5.476149377310211	-0.1161460801031047	0.7658723766322957	-0.6324156787970092	4.0481440138195595	-0.8904966303976133	-0.14441419914180692	-0.011345627869517677
