# Supplementary material for: Lexicon for classifying ear-canal shapes
Source: Sci Rep. 2023 Jul 22;13:11866. doi: 10.1038/s41598-023-38570-3 (PMC10363131; doi:10.1038/s41598-023-38570-3)
Supplement: Supplementary file 1 — Supplementary Information. [file 41598_2023_38570_MOESM1_ESM.zip › Supplementary/0059.csv]

OriginX	OriginY	OriginZ	MajorR	MajorX	MajorY	MajorZ	MinorR	MinorX	MinorY	MinorZ
-5.129468741516052	7.54605619363768	-4.915570376467948	8.109192499811936	-0.13652624547510908	0.035399317329133415	-0.9900037740479081	3.7651552286254235	-0.4786984134833762	-0.8760336512550351	0.034690679769406964
-5.923526272719562	7.946661518768318	-4.854488436154274	7.655983204786239	-0.16905059096329095	0.02786127055781351	-0.9852135034082037	3.6296052835878037	-0.4949704822245199	-0.8658399902392113	0.06044542639296009
-6.593562553094468	8.334230575747647	-4.665921079646609	7.265577295412704	-0.2062414090761511	0.027355362651961538	-0.9781186867228657	3.5613760867252418	-0.5176073530001534	-0.8512685525322041	0.08533249696092157
-7.209716397407063	8.728939881382525	-4.416038229944458	6.91722092057072	-0.2483180802106122	0.027152407158417192	-0.9682979282359431	3.5241394947115308	-0.5422129085803044	-0.8306705705385071	0.11575627677165207
-7.808965241123671	9.128616773320026	-4.129744037342117	6.603153516806995	-0.29428723055370276	0.024185287125504957	-0.9554109575568458	3.522617147261434	-0.5638619524868536	-0.8017372549695945	0.15338648310675934
-8.415644353523174	9.551460603591797	-3.8475224799479877	6.328928620910451	-0.3438777171186605	0.016379941353126773	-0.9388715637351718	3.57631223177757	-0.5722178509870745	-0.7557370152766638	0.19639964338655203
-9.119552026420385	10.119984362010989	-3.5400956189609327	6.056923280991816	-0.395504806718623	0.0049988407442310145	-0.9184503032029978	3.688634312996875	-0.5582362866847294	-0.6863425562058592	0.2366532155045346
-9.476734711946401	10.45658666840732	-3.3569942296500166	5.902058729851939	-0.4187288996275423	0.0018588634714987728	-0.9081093839639045	3.7549009118195453	-0.5370911290963135	-0.6357179595379175	0.24635123096794803
-9.801385658050082	10.788685285993514	-3.168758460466097	5.745980062463287	-0.43896810056884633	0.001453165012869906	-0.8985014718932989	3.8127745016920462	-0.5097048318759452	-0.5791902102483713	0.24808251285367708
-10.121150021501137	11.134489570394958	-2.9712873731143365	5.5820382704978515	-0.4548884741954099	0.00475425669571286	-0.8905357225218105	3.864998471857954	-0.47864846961196755	-0.519972273802664	0.24171920890930074
-10.444068407287032	11.503836436541889	-2.760053890409789	5.396069226811155	-0.46578977487086387	0.011787727425869669	-0.884816893547972	3.914095226232824	-0.44145429218061794	-0.45626605784561247	0.2263141186693105
-10.745831056989337	11.871992570626675	-2.553689587329126	5.194822873495753	-0.473904608487072	0.019530685476049355	-0.8803595710728376	3.958488692314678	-0.3863598585125263	-0.37915578630246033	0.19956907478236033
-11.2402450852218	12.565010127719583	-2.188161827274558	4.808845724857481	-0.4765528949447272	0.03980885165271109	-0.8782440399170908	4.02747934910778	-0.2710174419272515	-0.23740856059287674	0.13629831677823975
-11.633927812694488	13.272091592284337	-1.8248637959475869	4.445896166841472	-0.41287494190583346	0.09839327542261364	-0.9054573682387617	4.07961542188637	-0.2605197485259792	-0.19292745325577032	0.09782825243943451
-11.899176754759647	13.875614744063753	-1.505114243529327	4.221610992765623	0.06944073220277938	0.36114001367870213	-0.9299225103369037	4.069895988131533	-0.8395213703816501	-0.381660830983575	-0.2109100212125839
-12.124557690906759	14.48848479318152	-1.1749184202739633	4.189962765114363	0.5555488638753423	0.48961786661720347	-0.6720415199495003	3.8665185314406725	-0.5530677820576644	-0.11172663778508975	-0.5385969843530478
-12.338780420044667	15.165048935010343	-0.8675651468194369	4.156661932812345	0.6134179361218799	0.47147186822675535	-0.6335871787802736	3.662160872266791	-0.522038180438414	-0.09612419118917305	-0.5769489147915186
-12.550184508018104	15.95443706559357	-0.6476456447796688	4.068423070644357	0.5816668236834914	0.44395508633093195	-0.6815919509111393	3.590780983711773	-0.6282818155775415	-0.15303741043354085	-0.6358532025306632
-12.779578069207869	16.737586264335697	-0.5644308036653288	4.086381779929867	0.6209203198059865	0.4431723118527093	-0.6465727016037381	3.6901863159338393	-0.5837278989832396	-0.15151821481779115	-0.6644220985503819
-13.03057010091613	17.552235722274418	-0.5774902840785938	4.288475089455158	0.7591779794227875	0.477352840700891	-0.4424737970030804	3.8677214671807825	-0.2871340138731657	-0.04732530484909307	-0.5437083298762209
-13.377092888047756	18.21680596077701	-0.6219004664894038	4.383056878447287	0.7632167577022984	0.49245197824325804	-0.4183195308453728	4.021885391573468	-0.24644422837387828	-0.046531059144451284	-0.504410292851927
-13.794532776374515	18.79666469278421	-0.6418460430585705	4.388691457835206	0.7073389924767062	0.4975196433386159	-0.5021411696069686	4.140062369820297	-0.44212593690256674	-0.1275205636692871	-0.7491457041970928
-14.267681735382876	19.35346975147153	-0.6136784887808994	4.355027502312285	0.5136982998933408	0.4426429848884666	-0.7349702338297245	4.180655002170144	-0.6671031869240829	-0.2971422427138971	-0.6452202829448583
-14.752745253428465	19.890198742964593	-0.5359686366627434	4.315019282950562	0.29012178490596174	0.342493125391706	-0.8936038322335016	4.115123781239832	-0.5538738897834697	-0.305968379473911	-0.29709244577687965
-15.188753235126187	20.426295119652675	-0.42833054592656844	4.210191667386794	0.26230617157008035	0.3300760495099698	-0.9067774114390694	4.008366644886359	-0.4442004701303719	-0.26366874109098576	-0.2244732374233658
-15.592068120941974	20.990910903105753	-0.29129273040621645	4.034692462228611	0.38762943329237587	0.40272747933982483	-0.8291887600721699	3.8769084048759197	-0.5862122857257529	-0.35011591428607886	-0.44408999913366254
-15.961818084637413	21.603531459363477	-0.10950780195131049	3.838131812760642	0.5079893252565768	0.47173579995158976	-0.7207025603322091	3.654121742409266	-0.6049462440216091	-0.3683611637871772	-0.6675089129217575
-16.283194721561394	22.20614783018097	0.0769911225806928	3.7262127055899277	0.4188721757720214	0.4031366899826374	-0.8136503607532265	3.346929583794143	-0.5941012890389097	-0.4188504777465626	-0.5133734524229789
-16.647926716064003	22.770308670070836	0.23756847388945265	3.8385448393882626	0.3938255700871554	0.3627865292287405	-0.8445634106185819	3.0390910742257953	-0.5971614326455017	-0.4627415657605639	-0.47723337661836096
-17.20796557530737	23.29697719560248	0.3262176881055285	3.9939958541007607	0.4398309562887964	0.369303582739125	-0.8186352018244323	2.9299348927614477	-0.5927242170687846	-0.49240647227674583	-0.5405899142846018
-17.955661487335384	23.843689362443303	0.3272162425073495	4.012604000455968	0.49985811513184775	0.38208490076914114	-0.777272792101378	3.030892154103614	-0.5669986473228272	-0.5018352058965108	-0.6113201630227025
-18.53494096166352	24.407750156644724	0.35444693994395804	4.04675099910796	0.5180821491298377	0.348129225164661	-0.7812790342376155	3.0054790171884433	-0.5677514977058203	-0.5227310811317956	-0.6094108013683209
-19.055461140386946	25.015435635839683	0.36811450587391936	4.108004274468971	0.5380476601662878	0.3029935951781255	-0.7865745970158311	2.8845771548824954	-0.5719659416394547	-0.5338516318077172	-0.5968900643222729
-19.608226032728712	25.704682066928743	0.30690588418369275	4.143462941639454	0.590390242516341	0.2775593609593047	-0.7578919201874095	2.762161634981773	-0.558084747983589	-0.5303783043196881	-0.6289805184919738
-20.19836319816701	26.48757062801288	0.16950267857327	4.121617987577567	0.6507864094392539	0.2544085806024863	-0.715369361522418	2.642928322691004	-0.5316839567512186	-0.5198027006668791	-0.6685426943960522
-20.67913781959406	27.150889827753424	-0.004110301067909602	4.0737237527610946	0.6774182432737166	0.2007420169073863	-0.7076773038100814	2.48119955894713	-0.5383955385463048	-0.5201986310101108	-0.6629358886656891
-21.071229567284217	27.856192242844852	-0.20690935396140803	4.024653610851356	0.6745133239225599	0.1309993926039707	-0.7265472696172842	2.2903601001501195	-0.5701620491907854	-0.5212809127065304	-0.6233171616670269
-21.2786581462675	28.70740968414346	-0.5706788361240609	3.8894331140051115	0.6595113110036143	0.07179346473542715	-0.748258330444491	2.0817663786362175	-0.6005809981067292	-0.5162327974177322	-0.5788804279727856
-21.390104038805738	29.6232146877655	-1.059975884900363	3.553374427041231	0.6162612141671697	0.016048695005158833	-0.7873782796736503	1.8721944542230164	-0.6411142656024176	-0.5085205867094048	-0.5121489352070043
