# Supplementary material for: Lexicon for classifying ear-canal shapes
Source: Sci Rep. 2023 Jul 22;13:11866. doi: 10.1038/s41598-023-38570-3 (PMC10363131; doi:10.1038/s41598-023-38570-3)
Supplement: Supplementary file 1 — Supplementary Information. [file 41598_2023_38570_MOESM1_ESM.zip › Supplementary/0060.csv]

OriginX	OriginY	OriginZ	MajorR	MajorX	MajorY	MajorZ	MinorR	MinorX	MinorY	MinorZ
6.039186943985816	10.295418273398893	-1.6455143597295327	8.666742055945898	-0.3932885929848448	-0.1828806246704143	0.9010431508802228	3.8471545173248134	0.4305313023445676	-0.8954830110564854	0.00616680531431385
6.662376746720795	10.567580581591907	-1.4442391905554537	8.310698673940255	-0.4269256003884236	-0.15611686413892673	0.8907087382890165	3.7182162294802517	0.4335851077687041	-0.8947200127767347	0.05100174481711296
7.236437987961815	10.835603002827648	-1.1083202086440183	7.992285437483044	-0.46472172201849926	-0.14166292856289167	0.8740511059172374	3.6098487026801434	0.44529177613621346	-0.8864442000160058	0.0930843506449885
7.82667983681799	11.1647649026422	-0.689124294453235	7.6848691515121255	-0.5082208513118985	-0.13036014576363578	0.8513035878511805	3.5303812860665875	0.4598329017028837	-0.8759833014380493	0.14037689915571688
8.331909004095007	11.486470769331042	-0.2359242086487418	7.346570148979338	-0.555256680832664	-0.12006113595423958	0.8229674003410284	3.527415882197069	0.471280313086868	-0.8605618426341971	0.19242743993897515
8.815013844818804	11.825037413379953	0.25054120792553275	6.993987948165725	-0.6021238757716919	-0.11201473170074226	0.7905058748090914	3.6016712049383677	0.479471550712642	-0.8421494639853739	0.24587815014537878
9.280421481820351	12.203782224920056	0.7854748326715771	6.653614019715128	-0.645779632399412	-0.10736648950545746	0.7559372350330117	3.731745250632358	0.4852692594064671	-0.8214992622563781	0.2978759367827931
9.711206483891235	12.634018033067312	1.3654277097927436	6.343282716908751	-0.6824051104208528	-0.10975623683002368	0.7226872309294077	3.8857178444139246	0.4930551837170023	-0.798978049396272	0.3442298997818425
10.09352555882576	13.101011160029039	1.9333061804156797	6.058681485495604	-0.7112546662191737	-0.11836876099805073	0.6928965551951014	4.023772518040334	0.5012611889806993	-0.7700069434952789	0.38300030474381175
10.444168196402854	13.620369222957539	2.4680528675949414	5.75792124535365	-0.7366320602675838	-0.12526293206683964	0.6645919090960656	4.116120063659538	0.5008124535901457	-0.731059479503747	0.4173085043347807
10.77596152047669	14.189861088456952	2.9667913341830485	5.440969408168919	-0.7632832002537474	-0.12298439471324565	0.6342504196824899	4.163006334022904	0.46984877366227484	-0.6628005024004502	0.43691505498981026
11.056882112581945	14.792985798731493	3.4698124834846853	5.121884362751129	-0.7892960331468813	-0.11354738495157908	0.6034225413665412	4.191199318417582	0.3989621528543218	-0.5501510335145154	0.41833212406683723
11.230509152783979	15.372554261451704	3.978398206072783	4.826006957021407	-0.8012697037622009	-0.11335397082587452	0.5874672238779298	4.213322046933135	0.2823579789878887	-0.36718960035542186	0.3142685879793511
11.339444651744957	15.967036252595522	4.468185243360631	4.5622360149801136	-0.7921765683954187	-0.12645205636752857	0.5970478723902144	4.189211293538431	0.0646610590512566	-0.07473266041243991	0.06996570830046797
11.43705296920098	16.55038629935093	4.923467200823248	4.138225398400298	-0.6163480702631293	0.5675842178011876	-0.5458600663044794	4.358270239053235	-0.3532071731275468	-0.08118354724817119	0.31440303108993184
11.54971636670264	17.087845633549296	5.315132637824872	4.100916283681016	-0.837700740355184	0.4533894187998872	-0.304459364330738	4.215008650412593	-0.47094770083048815	-0.3186467181733964	0.8212662069001762
11.68207403156266	17.612980519034696	5.653802218261268	4.1849651238011	-0.2439437299106448	0.5034546258875718	-0.8288696497699064	4.038902126192682	-0.3178546816969826	0.04439631949099494	0.12051374914086446
11.805698501111774	18.1791645988141	5.931481278813707	4.27495798764168	-0.4690696312146308	0.49177489439570854	-0.7335742186815591	3.9437338106432067	-0.7504504769173201	0.03804031942027428	0.5053623656300599
11.89834562001619	18.808202569192314	6.080982654571254	4.409009108116307	-0.5883959573340435	0.4798873874451526	-0.6507674644325886	3.8420091259754154	-0.7307875175229314	0.017659810955187122	0.6737693039172428
12.012126556742869	19.525377642178103	6.150261955113462	4.5258349647880305	-0.6397812796000015	0.4807643714156549	-0.5996211582747019	3.7553633497721277	-0.6099671258131547	0.029415756456745823	0.6744051478984974
12.268585548646907	20.256465660941423	6.246878127477722	4.5380713140756095	-0.5781756400858601	0.48137076677389884	-0.6587830554187128	3.7143477378585072	-0.6411714343668318	0.10989640612188542	0.6430199111316837
12.711891499108383	21.006448728505667	6.426764110608279	4.5017575183997955	-0.4305797140849795	0.45105136744684277	-0.7817632466052816	3.6558242785436326	-0.7692694695367212	0.24968193578579456	0.5677565538387181
13.259142044860436	21.723348165057594	6.710860858083821	4.398817052919877	-0.29059117939097734	0.3998606544913524	-0.869291794192208	3.5950090871405647	-0.8209031760525303	0.35764464985475336	0.43892654734618475
13.725351709212115	22.282013925504888	6.972134772459257	4.340947260254285	-0.19261336166015194	0.35314026503209883	-0.9155282879971729	3.5599485180039725	-0.840397575303887	0.4221798999251866	0.33965146455648126
