# Supplementary material for: Lexicon for classifying ear-canal shapes
Source: Sci Rep. 2023 Jul 22;13:11866. doi: 10.1038/s41598-023-38570-3 (PMC10363131; doi:10.1038/s41598-023-38570-3)
Supplement: Supplementary file 1 — Supplementary Information. [file 41598_2023_38570_MOESM1_ESM.zip › Supplementary/0061.csv]

OriginX	OriginY	OriginZ	MajorR	MajorX	MajorY	MajorZ	MinorR	MinorX	MinorY	MinorZ
-6.231149408983241	7.366968426621692	-4.991850079879951	8.339291511709748	0.08245795684440263	-0.05155543706755848	0.9952601279373245	3.629306804906328	0.5335407424955116	0.8389098257409437	-0.0007478615612024481
-6.961714780910987	7.641139058676447	-4.848467991192345	7.929211629757991	0.0855515503198232	-0.04513484047051848	0.9953108953556048	3.325561103967608	0.5478683655269514	0.8342822510402272	-0.009259209134488522
-7.492809101219069	7.897413550946126	-4.791644011678855	7.371997301569916	0.07722037710065488	-0.0538753754533802	0.9955573601155234	3.1631263663045233	0.5783559001201433	0.8147171407549436	-0.0007710945546121825
-7.951849224642848	8.161224634662261	-4.773872319313045	6.810292229774759	0.06395924486300217	-0.06588355028252978	0.9957753626188609	3.0695466119417807	0.6229421517555674	0.7821478003740182	0.011737350363794315
-8.593192273666814	8.535571646641248	-4.7113129652827705	6.085599876791742	0.053079164474608115	-0.07110317764066731	0.9960556914289869	3.0154264196421945	0.6750731165469812	0.7341896483652265	0.016435727585253607
-9.225222899008418	9.013750896850254	-4.559205989798051	5.479458993189921	0.029055619345109803	-0.0854425161071223	0.9959193478519012	3.011032864745235	0.7333350802805815	0.6723147298314419	0.036284822928256
-9.778605890148851	9.560861025098658	-4.4097623254245395	5.084743668168367	-0.0010306895030345528	-0.09781429900789376	0.9952041502067517	3.018123767849124	0.7928702122574945	0.6000786395276835	0.05980026758096788
-10.222753383436988	10.141772016206112	-4.314070088409128	4.764109043719307	-0.053076975111786995	-0.11670249267236897	0.9917476306586462	3.0100614404908717	0.847563983483802	0.5186457401440361	0.10639136397599183
-10.512734961576358	10.71375151044628	-4.249725715073137	4.48922568426136	-0.12790656132532316	-0.13642286901296619	0.9823587493274554	2.945041947741862	0.8839272863664512	0.42976323100681596	0.17477284418602826
-10.711856521391862	11.44147345315124	-4.191739221166313	4.251780600832337	-0.20750783232982145	-0.14691787012819538	0.9671378593348382	2.779509977754711	0.90345642507189	0.3459380959659683	0.24639586831037105
-10.789998104867713	12.105451882305752	-4.165994266477457	4.0877797934122215	-0.27913367957351504	-0.14887677587750248	0.948641183236354	2.6293225410365597	0.9095635966801183	0.2755232198143741	0.3108750151313195
-10.8453109379042	12.802999891514556	-4.192225722003895	3.9055207299036265	-0.35646285897082136	-0.15306553334066209	0.9216860488677731	2.5729515347154224	0.8970484249802692	0.21913829878110486	0.3833268033253267
-10.86067386364676	13.534945066016807	-4.258973871053178	3.7267235131911276	-0.4283566853482733	-0.16160950432007315	0.8890404480285814	2.5992125123138914	0.8698628234141066	0.17917597146540093	0.4516870931692843
-10.856094691817386	14.31748152512493	-4.277444040204657	3.678607635083122	-0.5133190423252187	-0.18252898938373027	0.8385622987118335	2.704853036107314	0.8099301809764315	0.14761726795172858	0.5279238242215075
-10.849609945813045	15.099588216861088	-4.275242838188964	3.8032980978589936	-0.5978581519528426	-0.2149729315590111	0.7722384792539521	2.8665734371764073	0.7327125297480226	0.1225316172041221	0.6013675210221727
-10.92981312456872	15.856291951911434	-4.3048914243668035	3.990821257653391	-0.6256449206974896	-0.24895169231305506	0.739318259006159	3.009756667751722	0.7017788379218067	0.11675204044092734	0.6331914270274184
-11.19941610498762	16.72355594578476	-4.356084976711565	4.199031497557753	-0.6050724995471005	-0.2814794920644419	0.7447526877017415	3.1534631710472176	0.7121315855701676	0.12915541413347628	0.6273838907475918
-11.591078281233818	17.608993636794843	-4.3675473993929375	4.3858067492628665	-0.5698047324806776	-0.3109145552645112	0.760693569163888	3.310225256177684	0.7532252901327532	0.15296582224297345	0.6267315182631772
-12.009035047374969	18.307954302241214	-4.274226770192512	4.445564084118459	-0.5232969185704464	-0.33066871160474315	0.7853779588073089	3.4456150410685606	0.7824009729110569	0.17862769882300517	0.596521208653556
-12.507864867106903	18.950819779818683	-4.14819093046857	4.4722671201558715	-0.47942706473981794	-0.33839099322154065	0.8097167562188038	3.6003036038829093	0.8038891811070823	0.20075327437400264	0.5598739644454844
