# Supplementary material for: Lexicon for classifying ear-canal shapes
Source: Sci Rep. 2023 Jul 22;13:11866. doi: 10.1038/s41598-023-38570-3 (PMC10363131; doi:10.1038/s41598-023-38570-3)
Supplement: Supplementary file 1 — Supplementary Information. [file 41598_2023_38570_MOESM1_ESM.zip › Supplementary/0062.csv]

OriginX	OriginY	OriginZ	MajorR	MajorX	MajorY	MajorZ	MinorR	MinorX	MinorY	MinorZ
4.9931712555958105	5.8280339831606005	-5.537241064494725	9.302488603733051	0.10024114408415927	0.002074917129282939	0.9949610081564028	4.664678741469149	0.46901015772250404	-0.8819596660193291	-0.04541295709925239
5.709252012357426	6.078240827685641	-5.735067203369552	8.93203780286506	0.09649267865811893	-0.0066469496660183855	0.9953114994942631	4.337586207424791	0.4818032026956861	-0.8726853665352349	-0.05253749941236291
6.44174884161675	6.319998154230404	-5.842120450229151	8.431852227716009	0.0890236732422974	-0.02576617706216901	0.9956961834425446	4.041196717913501	0.5132060827261475	-0.853744740917893	-0.06797779272482643
7.008988489142732	6.557153473972111	-5.8148494663680195	7.908867375514747	0.07788659256758003	-0.04869488278631185	0.9957723068496327	3.878998375776925	0.556417382111615	-0.8145726976278131	-0.08335537692603956
7.896149020136734	6.927116060202331	-5.793656931982618	6.964401504704603	0.08687824085470816	-0.0812204946113689	0.9929025141075412	3.639846899199886	0.5863652711786125	-0.795319725649475	-0.11636454043383192
8.466102640545527	7.278392842954836	-5.491287165768094	6.27178683166281	0.09165966251676663	-0.12036015648121762	0.9884897262992314	3.5989748024671386	0.6537095988028915	-0.740847041726735	-0.1508232843646064
9.070089897071531	7.717776911521878	-5.26882826258248	5.739244635589804	0.11102520482829702	-0.1621071165652261	0.9805073618549445	3.581619327853395	0.7215359726293127	-0.663748183672177	-0.19143862722004312
9.583125651146728	8.226293830774155	-5.0922196299128055	5.36605672997466	0.14311214287936574	-0.19739653383260045	0.9698213871591774	3.545135344430219	0.7835865165490586	-0.5694914721227577	-0.2315440669098321
10.004473011372005	8.83176227223814	-4.9474515843044475	5.075339912973953	0.1905045115182427	-0.22495623092878134	0.9555640874674564	3.4623745170938154	0.8355354723706099	-0.4657835265580934	-0.27622865597943613
10.301726673946213	9.489236652368659	-4.826669729836815	4.850430828972934	0.2450411330570331	-0.2399437099568996	0.9393518292749766	3.327541539916858	0.8728621963672305	-0.36081001871299734	-0.3198601702963604
10.480405692899165	10.163780827238666	-4.7400884662678795	4.669140453840326	0.28964071793635005	-0.240534066132406	0.9264187053072315	3.155728115396975	0.8977708425359242	-0.26611833823565256	-0.3497786859076689
10.598733299626922	10.880664549710769	-4.670003057354778	4.479182901189797	0.31858843103330897	-0.23377598742524883	0.9186131935233047	3.009768665591894	0.911628608571853	-0.1888314323367709	-0.3642213991703896
10.666753180098032	11.680767595196983	-4.576369086206096	4.265256961013743	0.3490252780134696	-0.2292394666483951	0.9086421860327527	2.9415611690017	0.9114574712771546	-0.12964911809999669	-0.38281558719319975
10.641589632105962	12.508968303604785	-4.453536756294729	4.066130907331542	0.4045465702990546	-0.23153388260814767	0.8847226309209393	2.9552068958645816	0.896473948930112	-0.08669087066887915	-0.43260714928967975
10.562474186382342	13.249129505844666	-4.331723054857644	3.968114679298231	0.5001975208582693	-0.24237078303751086	0.8312994909519823	3.041102396513678	0.8483078669478189	-0.05482999865233126	-0.5264175985216069
10.482743314955714	14.005163854464097	-4.188958346467735	4.03261283753066	0.6258993153406216	-0.2639526490443375	0.7338794493093658	3.1642440660692213	0.7403102356907035	-0.029576630320468297	-0.6420216563152986
10.500325022727594	14.785355289093848	-4.054401566282437	4.2159544315159305	0.6708319340219792	-0.29679396743383035	0.6796306770527779	3.257622683729775	0.6742611625238502	-0.041906300120039944	-0.6838323702224386
10.62291400365358	15.485620538438816	-3.966738483021479	4.383150657535009	0.6516270042115397	-0.33923991788023755	0.6784530385361272	3.3152127129116535	0.6703005411853479	-0.09153394182355343	-0.6895656352146275
10.825833630178021	16.206437383465353	-3.9120387195200634	4.549108429637229	0.612143941393592	-0.3855151397332389	0.6904041367572907	3.363535563679699	0.6720464971250034	-0.1606090508457689	-0.68554979182501
11.160817727354848	16.90170391845789	-3.8341334002608782	4.649585185354438	0.534277742220816	-0.4193036322795687	0.7339834862751257	3.400411286865925	0.6976105939044789	-0.2598380550837492	-0.6562393601061671
11.599611585213585	17.539359089859126	-3.716503489536291	4.659638212898758	0.4474360320173505	-0.4365811631002053	0.7805112973420952	3.424705479248788	0.7046920834637316	-0.36457038825671534	-0.6078953570201864
12.078650666740238	18.10377190434565	-3.589192372089721	4.572334832563219	0.37988880616755444	-0.4486501649054528	0.8089484065618153	3.448949906369239	0.6850155798673149	-0.45072255371213565	-0.5716637737838082
12.58437714568058	18.676951133281268	-3.447467123940353	4.489098146660615	0.30329263224533026	-0.4382422060239082	0.8461426286891574	3.5021690571108857	0.6683389552818155	-0.5350899851744938	-0.5166992912069657
13.089184426346124	19.290377055394554	-3.3801273821592126	4.547446535550545	0.2711192699300969	-0.4488217204715521	0.8515006780417308	3.536134072679247	0.6356267084773997	-0.5804044176606201	-0.5083128758624191
13.549744311224062	19.81053145751376	-3.3275130269704465	4.587324375414361	0.2743494727726359	-0.4826376709881375	0.8317410927280935	3.5609730884811577	0.5916621210657155	-0.5826066667313904	-0.5332309772655512
13.97012754416635	20.192881512218896	-3.2941526111243626	4.584104152818369	0.2581916338583615	-0.48541206191766084	0.8352916917762291	3.5101896441065867	0.5560269660966014	-0.5766485551683957	-0.5069769987911803
