# Supplementary material for: Lexicon for classifying ear-canal shapes
Source: Sci Rep. 2023 Jul 22;13:11866. doi: 10.1038/s41598-023-38570-3 (PMC10363131; doi:10.1038/s41598-023-38570-3)
Supplement: Supplementary file 1 — Supplementary Information. [file 41598_2023_38570_MOESM1_ESM.zip › Supplementary/0064.csv]

OriginX	OriginY	OriginZ	MajorR	MajorX	MajorY	MajorZ	MinorR	MinorX	MinorY	MinorZ
-6.116353314746221	5.991660783217878	-4.288041042699631	8.631613936565348	0.38331176613990925	-0.0032605595065086095	0.9236132625132709	4.36524304095131	0.41733069077761326	0.7628296999766233	-0.1705048193956468
-7.096390197448811	6.006749719610229	-3.9235262585172253	8.121544132363459	0.3835092556870542	-0.010230112576799705	0.923480370987401	3.926139978365166	0.41387009240481176	0.7275993494503035	-0.1638146219305865
-7.794606136358513	6.152628069420903	-3.671456680292148	7.508174215131964	0.38967661760705585	-0.02301971786436469	0.9206640137855772	3.7945700364478574	0.466813129833441	0.727858984055459	-0.1793825440738065
-8.500508871937711	6.367139604661091	-3.4780898602837396	6.781086882620099	0.3825540384796064	-0.06127093916693717	0.9218992784770716	3.8102428881868318	0.5378855306668724	0.6920386247428146	-0.17720854038246597
-9.099685043779742	6.612424169145321	-3.2511030244146824	6.21710293807976	0.3632160610234638	-0.10838130649979429	0.9253796979705127	3.9653074628538594	0.6454025704418264	0.6521100765741527	-0.17694794654413193
-9.620558341993316	6.924649719885458	-2.927689866845304	5.879674599503264	0.3467075011695996	-0.14175099268845578	0.9272003908026405	4.173998575613133	0.7600580416382238	0.5866907843450084	-0.1945143952345072
-10.084154290421173	7.388155584506121	-2.5821944730188924	5.656126531014417	0.30819700838626346	-0.17818636703810678	0.9344860740661246	4.289665330237135	0.8566391428749633	0.4784258732459283	-0.1912972892919338
-10.315863672440932	8.048175160362225	-2.2902469403147068	5.488637225069256	0.2701573294710914	-0.19897348576686053	0.9420321487586468	4.125198943657733	0.9022656983270739	0.34676549954709923	-0.18551017773132505
-10.31030652715314	8.843650213426429	-2.0883525468887814	5.309857334410467	0.26745758422212335	-0.19906723857740782	0.9427824113586503	3.741383348932898	0.9360649907492684	0.23761258879144934	-0.215380343069971
-10.228558880243394	9.6834063141648	-1.9003150158988806	5.089836179914771	0.27782218342377113	-0.19568378583879312	0.9404906646838371	3.414342602500137	0.9529017360297279	0.1457772354849955	-0.251157197442965
-10.049578956520618	10.48643671899966	-1.6854164828769487	4.860275099161309	0.26637614680904154	-0.19417843579654495	0.944107241515907	3.2031553525409615	0.9624441823286715	0.06812770431403306	-0.25753773624167786
-9.792871191332141	11.238376455909412	-1.485111139067459	4.696029194835609	0.22218059619842184	-0.18990584906860553	0.9563323434677118	3.1109083088037845	0.9721769372122218	0.004217643119000143	-0.22502417479917713
-9.495764334151042	11.955312651232749	-1.3392385087584024	4.594273310317813	0.16412989136270179	-0.18039768613798934	0.969803100426745	3.142479488159106	0.9811927745839688	-0.04340639305748456	-0.17413171425745205
-9.205203580078296	12.65015116016797	-1.2245040556700737	4.545944821510703	0.09957066727118287	-0.16812988104570223	0.9807232154480333	3.2591199936485804	0.9799722483484216	-0.07578888790942409	-0.11248726006113066
-8.977992363633792	13.439022615667664	-1.1304803381515425	4.4758461216873275	0.016458100513916607	-0.1548404650003555	0.9878023898158719	3.4123804143376244	0.9051847277213584	-0.09139345295904258	-0.02940773001377473
