# Supplementary material for: Lexicon for classifying ear-canal shapes
Source: Sci Rep. 2023 Jul 22;13:11866. doi: 10.1038/s41598-023-38570-3 (PMC10363131; doi:10.1038/s41598-023-38570-3)
Supplement: Supplementary file 1 — Supplementary Information. [file 41598_2023_38570_MOESM1_ESM.zip › Supplementary/0065.csv]

OriginX	OriginY	OriginZ	MajorR	MajorX	MajorY	MajorZ	MinorR	MinorX	MinorY	MinorZ
-4.953180016449748	6.153302115019235	-8.793916492385918	7.1999143937918	0.2920369102938078	-0.03285840160297249	0.9558424391447287	4.869994132874432	0.5066610663094667	0.6583886977926026	-0.13216627234222134
-5.706364387534693	6.391458885784583	-8.612070466971705	6.495104898229304	0.3517600352879787	-0.023154125047711912	0.9358038063971928	4.514138665178984	0.45050987477743193	0.5395993700486998	-0.1559914772323115
-6.508254379560529	6.686437301674861	-8.206147061991372	5.876637842247454	0.4463486444527323	-0.0009945261200605124	0.894858591350055	4.104524539958298	0.2852825560850626	0.31589153962375904	-0.14194568955937698
-7.277757802481342	7.0799632551375025	-7.809458355879219	5.304500340548293	0.551358351493368	0.010207844176449375	0.8342060705579796	3.7447325169789782	0.04279712661172273	0.044288491796653395	-0.02882818052891542
-7.930356017932363	7.519274675097171	-7.459443635237907	3.5622075555709807	-0.6261657265102142	-0.5989493417063607	0.49917548919538585	4.6041633635572055	0.16306234531815172	-0.003242775324664403	0.20065447111203305
-8.823513010732446	8.344048672206975	-6.74584589397997	3.628938017835524	-0.45249168816150914	-0.5655137509827348	0.6895255394792748	3.0620016721325376	0.7200243459317511	0.0961959948839215	0.5514011707115235
-9.009963046018239	9.029326644229098	-5.997107905994107	3.71604708810913	-0.5458183950619738	-0.5347758240888115	0.6450558871773079	2.452014230088169	0.7026135399753373	-0.010640553349845705	0.585699768906809
-9.106986697387226	9.7449826910707	-5.430116215474956	3.7589823314389887	-0.5668180167753039	-0.5006167953936711	0.6542936344094162	2.1339479912199084	0.7515269022091147	-0.05981050739188609	0.6052891590173218
-9.108525719480182	10.516384689638338	-5.007011862341193	3.7772931500679707	-0.5919155991183267	-0.47175390809978507	0.6535167738573906	1.9725370029581508	0.7614324264236396	-0.0944692267690889	0.6214645441370323
-8.97506228208811	11.461555832035751	-4.592196675432203	3.778697335493745	-0.6202720802742708	-0.44961143199610304	0.6427379766675081	1.9611873017045325	0.7498376850001686	-0.10933674016683742	0.6471444780398757
-8.79746847981677	12.343103116769369	-4.1526514702075925	3.6953749397322184	-0.6712340353159919	-0.43254610864057264	0.6019540960349947	2.1073790408009976	0.6964318689350615	-0.11525395305015812	0.6937673944931043
-8.767480469889932	13.100224490964305	-3.6746243913989054	3.444288457954233	-0.7099639708214986	-0.42725595812941924	0.5598245317760577	2.287688582203519	0.6357715294041032	-0.09734959068398957	0.7319823688500334
-9.002002616162585	13.912719772019539	-3.200843241091077	3.0851499249053775	-0.6742667292423817	-0.4377296499388829	0.5947748577412834	2.3640713560101463	0.6700853413621944	-0.024797057871623146	0.7413928787213506
-9.261633652039004	14.369708078617043	-2.9977204750885376	2.911575673426266	-0.6164945787355298	-0.44015241116513953	0.6528401713552985	2.3263199550142097	0.6997572066886494	0.039236269944256386	0.687253148415067
-9.60033938323246	14.823276692502157	-2.821646511131586	2.8038035361431164	-0.5365147433635379	-0.4323772669567184	0.7247080992872894	2.2651588882813507	0.692317464736524	0.10488031846544815	0.5751093340680732
-9.980767230565272	15.26733448696042	-2.6826200499987345	2.749682532086709	-0.4382701295599342	-0.41040403002248965	0.7996798269787839	2.230295527164672	0.6180768876670486	0.1486137326425025	0.41501148488745243
-10.3294592796634	15.669548300955121	-2.606581420144286	2.7361633404157235	-0.31556303905634664	-0.36964120620412066	0.8739481375101645	2.2255778323420334	0.5102784584445506	0.16486853062643814	0.25398214620604537
-10.792536983378543	16.260888267169747	-2.5725732946111592	2.7289030706157926	-0.16838815207250887	-0.2987471408066447	0.9393591305254133	2.1776178571789457	0.43833757105996995	0.18343059635440417	0.13691272655234704
-11.131664052262215	16.77253910562551	-2.545735672717148	2.5946665006936813	-0.13495507678636562	-0.2746404413776824	0.952029282747888	2.1097931014759927	0.07951861425169032	0.03572095514526365	0.021576919903680793
