# Supplementary material for: Lexicon for classifying ear-canal shapes
Source: Sci Rep. 2023 Jul 22;13:11866. doi: 10.1038/s41598-023-38570-3 (PMC10363131; doi:10.1038/s41598-023-38570-3)
Supplement: Supplementary file 1 — Supplementary Information. [file 41598_2023_38570_MOESM1_ESM.zip › Supplementary/0066.csv]

OriginX	OriginY	OriginZ	MajorR	MajorX	MajorY	MajorZ	MinorR	MinorX	MinorY	MinorZ
4.48649816622694	6.9302586117703155	-6.793111981141764	5.285941587430532	0.02713778657850276	-0.036082434206420454	-0.9989802793255526	3.0158574986913447	-0.6708763760265929	0.7378113602531717	-0.04487388860821034
5.2519716962702505	7.455632628229847	-6.89796426253489	4.2992601101483	-0.05839952586032266	0.0836333304799901	-0.9947838767350998	2.535723385059731	-0.6726425033093754	0.7202763954579081	0.10004295346207817
5.803371226658492	8.007292093673877	-6.913579643256533	3.6085622148830607	-0.010202776168190495	0.07455697365937786	-0.9971645606604842	2.24343691467313	-0.6971523906606156	0.7133767909462718	0.0604715678712863
6.354186291926195	8.484176615144758	-6.845779827952467	3.0943631685052044	0.14673861380727857	-0.02829569479777174	-0.9887705157789798	2.1473574583428285	-0.6251762583033713	0.6185201489725952	-0.11047958363139229
6.983012120346519	8.97388525020696	-6.568504842094835	2.66066227882737	0.42036641498949096	-0.23381151995764968	-0.8767121821236298	2.16766205600632	-0.0986545176676803	0.10112822670791052	-0.07427293887253886
7.564919589881571	9.54278881317557	-6.190805177827201	2.1459710300567494	-0.21968551603523412	0.3696920527925823	-0.9028100908531868	2.4576098172664707	-0.7377425836590799	0.5315813959179915	0.39719624460189407
8.10939722563332	10.103531632214477	-5.91106984425075	2.0111393194760754	0.027935290434215665	0.20912209330386158	-0.9774904447822327	2.6293316135019706	-0.2722235987045938	0.201672449732894	0.035365583102658214
8.57885248804515	10.74717229705252	-5.633809077791361	2.8738099259655696	-0.8125406609220801	0.5818330151353082	0.035327281905992276	1.9232937798965062	-0.029283038445692855	-0.06086649282407752	0.3289377218150367
8.875892201044945	11.42300967652431	-5.339951349387571	3.0480391989153803	-0.8187693333370081	0.5740373217618128	0.00989606039776697	1.9131366544741752	-0.07947096756520403	-0.12600337622785035	0.7338525835403049
9.075828981144047	12.102947445063613	-5.0218603325706015	3.1669685724896235	-0.8201994211792166	0.5710570939109495	0.034157063563182634	1.956989972257412	-0.06983839737723366	-0.15240093407201072	0.8709244388223882
9.275967421311293	12.793844608235919	-4.698265593710697	3.1855993761167585	-0.8123420243244573	0.5766599794294752	0.0869695558275412	2.0462557386576066	-0.01816076348868064	-0.13801464531442084	0.7454881255329588
9.697984103889599	13.532284365583829	-4.40311427989122	2.963976308838447	-0.79373394942109	0.5964068954156564	0.11952084603556297	2.267259857504783	0.01002515765809435	-0.10917236378497715	0.6113448904969592
10.384268191654	14.1636365870258	-4.286002379354178	2.736237947489455	-0.7714523070544304	0.633513913913515	0.059341880812597225	2.5406169603278017	-0.01062555695249184	-0.07611853443434471	0.67448216500795
11.067757907694814	14.668587903639812	-4.33474272401817	2.6483187512130715	-0.7490509905592974	0.6486277851992067	0.13492445964208016	2.7809518918581038	0.028707646380457218	-0.07047958339639745	0.4981936352859145
11.708573452297026	15.076064782966691	-4.465598815810809	2.6616772035719056	-0.737094089824877	0.6757893648466734	-0.0010183837025952156	2.9864843493389337	-0.025306568370741737	-0.026495552337168868	0.734408349937073
