# Supplementary material for: Lexicon for classifying ear-canal shapes
Source: Sci Rep. 2023 Jul 22;13:11866. doi: 10.1038/s41598-023-38570-3 (PMC10363131; doi:10.1038/s41598-023-38570-3)
Supplement: Supplementary file 1 — Supplementary Information. [file 41598_2023_38570_MOESM1_ESM.zip › Supplementary/0067.csv]

OriginX	OriginY	OriginZ	MajorR	MajorX	MajorY	MajorZ	MinorR	MinorX	MinorY	MinorZ
-4.03341207946085	7.012549067118334	-3.680974803751732	6.619278965966001	-0.38301924920447605	-0.8117043111726668	0.44094485592026833	7.0838372354590184	0.5583315525122707	0.07080487146420592	0.6153249047518151
-4.669677872330906	7.31223840296511	-3.349028510467936	6.332504014328576	-0.07186181925349401	-0.7077177873603232	0.7028309984536727	6.81211126051191	0.776178809121054	0.36199635023260135	0.4438746697213899
-7.270873172826135	8.031633253432776	-2.0374113515280614	6.207410005707733	-0.1967525092260442	-0.7520903626361446	0.6290059908642269	3.8523268024255692	0.8137644545028385	0.21704106951866461	0.5140566222260683
-7.517298418011877	8.502563248626759	-1.5958232416490947	6.204995193841392	-0.23867304344455806	-0.753325871467753	0.6128093583735995	3.388756866138226	0.8464303815220056	0.13742038707296406	0.49859298637652005
-7.699703295598088	8.961818322278555	-1.2061684827149952	6.139188552334127	-0.2574479146569883	-0.7457721999466284	0.6144464150969831	3.1097088076140853	0.8755324199432	0.07779240295996209	0.46125976205559693
-7.905150722849443	9.515823354866777	-0.7628310049097476	5.983748828784513	-0.27288417813924937	-0.7358668872973616	0.6197048890403871	2.9130003345376103	0.8961445644452085	0.02326411759258712	0.42223802230501717
-8.082612517432663	10.067965749630769	-0.31749897673881683	5.749976826365052	-0.28658312614246106	-0.7246455509790191	0.6267048246636756	2.808692368089346	0.9092079902582659	-0.025482538892917433	0.38630284975935647
-8.240836801516064	10.617789000021762	0.1872969505875796	5.504319167599653	-0.3041967988119112	-0.7123491116194338	0.6324737550029955	2.7328121759373976	0.9174355776401439	-0.07178221334235671	0.3604054209786212
-8.395677509990012	11.334465177096542	0.899590994835674	5.233831471419048	-0.3555365586307402	-0.6948871470882779	0.6250804814490085	2.6076512221309325	0.91188408708757	-0.13751071210095445	0.3657988219969586
-8.434518543491151	11.711811777015273	1.2691158567477936	5.0594190600183	-0.40120223765977864	-0.6809721019132265	0.6126285668434576	2.5137675703880187	0.9019493292829589	-0.1835588937682766	0.3866381952611997
-8.407756139668459	12.376949913625522	1.865160702602132	4.720559054019708	-0.4913312617844247	-0.6467811678469128	0.5833247055559267	2.350410445320469	0.858240014964266	-0.26636340027781535	0.4275514408827053
-8.319927762592437	13.106801247445487	2.3831965353463813	4.369441643579083	-0.548738428397841	-0.6183774720811296	0.5625792737223967	2.250701704785673	0.8071217017041779	-0.31129504915936024	0.44509433646850827
-8.291370068387947	13.885009388717616	2.8721359470185637	4.049266150298173	-0.5432246584815142	-0.6165890847907597	0.5698463573056647	2.169006109434253	0.8180945791241754	-0.3135867025492018	0.44056614068742445
