# Supplementary material for: Lexicon for classifying ear-canal shapes
Source: Sci Rep. 2023 Jul 22;13:11866. doi: 10.1038/s41598-023-38570-3 (PMC10363131; doi:10.1038/s41598-023-38570-3)
Supplement: Supplementary file 1 — Supplementary Information. [file 41598_2023_38570_MOESM1_ESM.zip › Supplementary/0069.csv]

OriginX	OriginY	OriginZ	MajorR	MajorX	MajorY	MajorZ	MinorR	MinorX	MinorY	MinorZ
-3.179701230007206	6.20829940501313	-7.639555116169676	10.654340641364376	-0.24627816970364996	-0.039846420553965624	-0.9683797426095078	5.031349762579302	-0.621177709575071	-0.7554562423882382	0.18906295584603308
-3.9216118623336107	6.669036039574504	-7.633141713955678	10.467431701873545	-0.24086290021046985	-0.017583366345283655	-0.9703998601247678	4.390423073275931	-0.6294386221075299	-0.7520990341587424	0.1698607467334709
-4.67322808496443	7.14358653887006	-7.490432912322187	10.057879006045988	-0.23138553546973653	0.02827998055375546	-0.972451015051793	3.91451301554075	-0.650337961589265	-0.7458381026205946	0.13305195679535345
-5.360673468095017	7.609785777301032	-7.369584803213651	9.397799068822966	-0.23162033712649968	0.07786055724735046	-0.969685388698076	3.5993906171750303	-0.6750544901639366	-0.7304644748900413	0.10259201457058514
-5.943847193557269	8.107185542367741	-7.282639077514008	8.660419247479636	-0.2452838822076595	0.12388982141265392	-0.9615025373234747	3.484004596494514	-0.7020600434274982	-0.706596998492172	0.08805368031221239
-6.45599380239262	8.620285981846944	-7.090522894149696	8.166780767641436	-0.2653667379773745	0.1703897620736494	-0.9489719823871158	3.4790250881552844	-0.733199942829134	-0.6743817992462634	0.08394254442898698
-7.028569972569366	9.200723056914889	-6.820033741587109	7.741824038076883	-0.2806295859870543	0.22315440548519466	-0.9335144063062358	3.563564745530315	-0.7701726944844288	-0.630759262725269	0.08074490934983516
-7.519432951957276	9.725537809682377	-6.461656201956302	7.343728084436629	-0.2867756327937477	0.2795244013921986	-0.9163109982217166	3.732183588644458	-0.813449150432304	-0.5751878600160847	0.07911981056912132
-7.920953129812771	10.251950752504992	-6.0894193260079605	7.130059115216543	-0.27889162727295846	0.3366810636397674	-0.8993694022054765	3.888586850940042	-0.8572581788128906	-0.5033648772204913	0.07739723638583446
-8.22276303483739	10.808600724794378	-5.671905320190512	7.01775530034837	-0.25584041247848466	0.38944648486011085	-0.8848034351046238	3.9827104240324664	-0.897405301179264	-0.4166306033934592	0.07610415575453736
-8.474188396906552	11.56407017779927	-5.121959143730804	6.956824751735179	-0.22550464754549693	0.4307009740861224	-0.8738674526818392	3.9803295401718666	-0.9261304394108444	-0.3209502033019222	0.0808053359906183
-8.608242923767753	12.282321872162568	-4.628253508024331	6.961212822719167	-0.2128630513027937	0.45405526926908985	-0.8651723145356875	3.924105395667012	-0.9462113010515727	-0.23468007657888698	0.10963792733799303
-8.662150402814593	13.031770266798848	-4.19655029467296	7.000500040250711	-0.21423365929104493	0.46730853118226606	-0.857745111272015	3.845944137397504	-0.9581976125370567	-0.15739258488106458	0.15357392477895646
-8.650707026025865	13.787447202861562	-3.860763953932099	7.03734763303617	-0.22458683209364233	0.47588544475302536	-0.8503492213922216	3.778944887576605	-0.9655469018250302	-0.08770924566801919	0.20592665005130648
-8.569403447231199	14.623033852060093	-3.528232817031701	7.024849763647748	-0.22153521458847453	0.4830773402877644	-0.8470882079203665	3.751275360559722	-0.9654463155422385	-0.014080137904867812	0.24445926549458066
-8.428580241269179	15.362330163180754	-3.2072335230786626	6.945751406101979	-0.204152225219374	0.4862399063639753	-0.8496426439375148	3.7660607561597423	-0.9589240756168184	0.06371662907423269	0.2668746127874009
-8.15343442053369	16.117903296175438	-2.7933548988588974	6.773918236588514	-0.15666038028076346	0.4795663690788745	-0.8634081438686986	3.794918127455688	-0.9453422265706595	0.15257227821214892	0.25627069626987903
-7.767179557678063	16.740083346486063	-2.3333129851749312	6.6485584067503325	-0.0833637364375424	0.4558236008249318	-0.8861576227614165	3.7867535261385163	-0.9205378115382283	0.24652120869132577	0.21340408486016513
-7.345124773440035	17.258697972760682	-1.856274549891911	6.601176996601163	0.0035589426996746336	0.4123776517896876	-0.9110060407216211	3.7910895297654448	-0.8764832577140051	0.33123976931765975	0.14651552085584127
-6.89490674485067	17.764871970101364	-1.3987328155880865	6.546310340524981	0.09154819217580677	0.3537032976465328	-0.9308667497248518	3.845664054532678	-0.8033807065815662	0.38737600883710455	0.06818174615983623
-6.597825982339958	18.09226269830968	-1.0888749521170207	6.52694902315317	0.15002097861728572	0.3022625593549833	-0.9413453410873648	3.8782604448966453	-0.8407612753808202	0.4708229336484296	0.01718850129194642
-6.203610311635718	18.484082843002664	-0.7682709601661978	6.463988253029029	0.21933853129451533	0.24215282748058195	-0.9451204245135771	3.8740120027026372	-0.731919967031836	0.4631682958795447	-0.051190024987766494
-5.650251099209096	19.04516849784664	-0.362449269939617	6.212817325415849	0.29654850526986937	0.19277177707212978	-0.9353598377023996	3.8860199319183546	-0.6174432966124177	0.41593799975710133	-0.11003335313938882
-5.112596654138403	19.74456115494953	0.039105323433997724	5.899640592257728	0.36286126274037844	0.1595732679923939	-0.9180784694919523	3.8993905090162224	-0.5318269102009873	0.36949486767143885	-0.14597649885881592
-4.7298328704905455	20.500087877267926	0.24330718972035578	5.67799674485698	0.4002924449715227	0.1527322665918944	-0.9035700378168937	3.9214124448703873	-0.43216118430266104	0.29867301926555556	-0.14096732356439667
-4.4850428582398445	21.160370669504932	0.30723281156211557	5.5646647508388645	0.40842191085017804	0.1661926652920312	-0.8975363729346126	3.9052764140744523	-0.568022240690707	0.38007351351733226	-0.18810078769057909
-4.268679688328241	21.752938798317313	0.3200249747738642	5.470874499024809	0.4086739665926845	0.17863748488935252	-0.8950275068520563	3.8229764838539353	-0.7996853667663958	0.5206156295568327	-0.2612312162636994
