# Supplementary material for: Lexicon for classifying ear-canal shapes
Source: Sci Rep. 2023 Jul 22;13:11866. doi: 10.1038/s41598-023-38570-3 (PMC10363131; doi:10.1038/s41598-023-38570-3)
Supplement: Supplementary file 1 — Supplementary Information. [file 41598_2023_38570_MOESM1_ESM.zip › Supplementary/0070.csv]

OriginX	OriginY	OriginZ	MajorR	MajorX	MajorY	MajorZ	MinorR	MinorX	MinorY	MinorZ
2.4179854817056414	5.777062196037039	-8.577341377912905	10.90184922621932	0.16951959372249972	0.16037410373611552	0.97239048442228	5.509633976408108	0.7226877012556006	-0.674488866617298	-0.014746316702058601
3.3784631044743367	5.718364149966008	-9.261523211013436	10.923373679548476	0.1762553885100855	0.14964785914552717	0.9729026448079579	4.249515128522831	0.7247833273934632	-0.6783973774287044	-0.026956707244226233
3.941569807563906	6.107821621927118	-9.452313005601685	10.49817623799819	0.18522972961837503	0.1194263116729165	0.975411350839074	3.7538991548533316	0.7297323669008677	-0.6811468415355767	-0.05517802717415139
4.4972461188782695	6.691254614567131	-9.533372844164116	9.768670644259325	0.17630464712339272	0.08958092881884559	0.9802509518458264	3.4625561452556624	0.7367294412188466	-0.671822316014906	-0.07111072624658175
5.012412718891278	7.268496531753805	-9.523501994132218	9.378989932829054	0.144624603566851	0.06527380277335633	0.9873312791128599	3.2700592766176344	0.7522961222054518	-0.6550520164762837	-0.06689020565460202
5.526308156236374	7.843293533231673	-9.449265671756358	9.024925031169262	0.10553059997539924	0.0338256727417699	0.9938405889942306	3.1395035276183716	0.7723612672781921	-0.6322793261532106	-0.06049307608438905
6.061864128004792	8.473587048784024	-9.386134102133703	8.608787589519533	0.06582315759227031	-0.007714987788088929	0.9978014786960444	3.1034441709808704	0.7957815849523048	-0.6025549239287766	-0.0571552175184521
6.566626221265463	9.09073644444219	-9.292289176059159	8.180361089444139	0.0260434204147544	-0.05601245663650049	0.9980903490940308	3.160978036236538	0.8230561139486753	-0.5648255703108552	-0.05317400795719225
7.075049748933618	9.771027284531153	-9.177694615906473	7.791741546098744	-0.01087492474982275	-0.10921178738925766	0.9939590139975235	3.286162114871668	0.8534505841064399	-0.5179594608796568	-0.047573458233270374
7.5442423764079845	10.455566959686756	-9.011265174293547	7.472037957339723	-0.04334236725280432	-0.16454018691943548	0.9854176607355077	3.4617392129127147	0.8851592795839335	-0.461229655665987	-0.038081228577844635
7.923537375682211	11.057130944633268	-8.82055492021776	7.241026899893423	-0.06671106819988337	-0.22099423392973863	0.9729908437130529	3.645071503090262	0.9176775484931075	-0.3950743502846099	-0.02681413091602057
8.23871579659573	11.683791329853806	-8.593999809016609	7.092735404816053	-0.07814040824049534	-0.2762414858294768	0.9579064245043624	3.8116037823960465	0.9469934226282428	-0.31937920875719866	-0.014852530644898679
8.458873977306613	12.366228289724454	-8.286934606046614	6.982124266956505	-0.0743027104573269	-0.3277903191459417	0.9418240886136309	3.9302642176960996	0.9715910414103447	-0.23597606084877054	-0.005477477722160298
8.54527761617141	12.927742378425423	-7.977282009857183	6.911863329727357	-0.05657457333874786	-0.3718195934102623	0.9265794664289544	3.9689059795032233	0.9809806795648427	-0.1472284908074104	0.0008160398939468794
8.551217545784116	13.557488853439096	-7.641958023296471	6.864943122890904	-0.04436280747719113	-0.4043687124534495	0.9135195048281569	3.9620783702884217	0.993761491430297	-0.06792401166557535	0.01819304841642451
8.493653884964537	14.171611418868144	-7.313773817061523	6.8113562204772675	-0.04386785198571752	-0.42766248616831803	0.9028734183076232	3.9446157977756586	0.9980233623697055	-0.002113992549785875	0.04748956493758546
8.391078226987107	14.789275422211352	-6.9667815930628745	6.700221347571233	-0.04746065122189852	-0.4438852907116385	0.8948258686892314	3.9567654509671586	0.9956406418623216	0.050581119915617506	0.07789891955866945
8.243915925781886	15.420942947692755	-6.608470307771148	6.540381152188181	-0.04883008800736636	-0.4529556063765301	0.8901948332568903	4.005082842155797	0.9895949069857208	0.09239688304088292	0.10129658049679627
7.954558741422802	16.290516203826403	-6.105404010636408	6.2639262190219	-0.019472029952014608	-0.45060646704866264	0.8925103091300796	4.097316794616027	0.9684850606586657	0.13532619824994274	0.0894524459662257
7.772661806298846	16.754269800304403	-5.830579194413623	6.098245943826353	0.015837987751962115	-0.4425083223400688	0.8966245272151251	4.137829969198158	0.9649601524180171	0.1629913631066747	0.06339555281370256
7.601870827365708	17.183852547435745	-5.584412679369027	5.942041246157851	0.06020065354316172	-0.42948920755292835	0.9010632063892822	4.162220006407554	0.9630979044878285	0.1926199540049755	0.02746651727955407
7.323843345019241	17.97957110834018	-5.165720259635929	5.674985240765355	0.17424223549979223	-0.3871482989249375	0.9054036878694289	4.1425729507666835	0.9529302335152585	0.2548268448279909	-0.07442527081598299
7.134206031816233	18.68559574245246	-4.826981603371382	5.473254043312482	0.294105066292919	-0.3298224694279049	0.8970615077247025	4.052102384722454	0.9272258187800605	0.30625718239897115	-0.19139301959063085
6.965294816876721	19.464212259420105	-4.423276049629136	5.249920126153191	0.4236821170637478	-0.2590731470443676	0.8679715249712446	3.943037257779555	0.87956133633896	0.3466235763982931	-0.32587883375506
6.872263608682654	19.919316358342826	-4.197621190893233	5.130329061029924	0.4974555515780977	-0.21713698643391002	0.8398746950149949	3.8602626548711263	0.8377496296650265	0.36198070968780627	-0.40261220592496527
6.760341226597195	20.369860299423216	-3.9969905317401606	5.054958609047322	0.5626742822053408	-0.1773361443364329	0.8074339255051105	3.7570297466177407	0.7888836585332918	0.36917581425726465	-0.46866538409241204
6.474156986001092	21.17619463779713	-3.7069861416455585	5.021991067266749	0.6499827931986439	-0.1177425504913005	0.750772309258601	3.5511302431493714	0.7076623068714721	0.3677801091773977	-0.554981782957156
6.142108192050806	21.973997444522254	-3.518412735602202	5.064578488207059	0.6933884563268945	-0.08512274119790764	0.7155183907933885	3.374176854811722	0.6268233952700891	0.3431119418976478	-0.5666178292836007
