# Supplementary material for: Lexicon for classifying ear-canal shapes
Source: Sci Rep. 2023 Jul 22;13:11866. doi: 10.1038/s41598-023-38570-3 (PMC10363131; doi:10.1038/s41598-023-38570-3)
Supplement: Supplementary file 1 — Supplementary Information. [file 41598_2023_38570_MOESM1_ESM.zip › Supplementary/0071nv.csv]

OriginX	OriginY	OriginZ	MajorR	MajorX	MajorY	MajorZ	MinorR	MinorX	MinorY	MinorZ
-7.006718671	-1.451513273	6.324024529	9.08113798	-0.949033213	-0.311717717	-0.046562059	7.442398359	0.152316062	-0.416162789	-0.318449996
-7.099402828	-2.066073271	6.715298609	8.541795499	-0.906387829	-0.417471423	-0.06464298	6.983507508	0.148194844	-0.288030571	-0.217772602
-7.484694689	-4.069716375	6.547297204	8.164087616	-0.970268742	-0.099553378	0.220607553	5.122643459	-0.019242892	-0.833735361	-0.46087247
-7.522030459	-4.832639747	7.133756454	7.342540321	-0.942281458	-0.000923157	0.334820551	4.821658813	-0.133317809	-0.915893855	-0.377719986
-6.940469626	-5.260323061	7.68870515	7.117374574	-0.916723661	0.016560492	0.399178506	4.562758409	-0.141259744	-0.947562822	-0.285095619
-6.334951508	-5.460977813	8.225026234	7.038907253	-0.889128193	0.052591417	0.454626439	4.231117438	-0.152431926	-0.969229186	-0.185995313
-5.796911965	-5.584309564	8.790109798	7.092897701	-0.867925575	0.08303223	0.489704855	3.823129499	-0.150649578	-0.978953789	-0.101015755
-5.234098393	-5.889252859	9.755475615	7.358316608	-0.85284436	0.142874461	0.502238377	3.265707322	-0.186601337	-0.964617907	-0.042455208
-1.212318097	-4.424158021	12.90783045	5.874231612	-0.804091128	0.32021673	0.500897897	3.663704284	-0.313090322	-0.893221648	0.068419862
-0.031831293	-4.381725496	13.12499848	5.11302273	-0.818688149	0.294157562	0.493174456	3.780415938	-0.269478393	-0.880825649	0.078030721
0.766563966	-4.455495459	13.54536429	4.808612155	-0.857609881	0.190200985	0.47783771	3.726296374	-0.197033862	-0.975450201	0.03464231
1.52504916	-4.666461745	14.15651598	4.64194422	-0.895150425	0.056683801	0.442145524	3.425520814	-0.083153265	-0.990427876	-0.041374304
2.028264695	-4.89587335	14.84482577	4.60253577	-0.918786143	0.019405546	0.39427839	3.01225897	-0.055192108	-0.984548046	-0.080156691
2.156458266	-5.156961771	15.71626066	4.627197745	-0.929345206	0.098864243	0.355729321	2.574269481	-0.134597965	-0.97969313	-0.079361896
1.831023635	-5.254226698	16.76717327	4.673530674	-0.931808326	0.156366536	0.327540455	2.410188328	-0.1756757	-0.883541547	-0.077974337
1.539980635	-5.289501027	17.45346502	4.496534534	-0.926839745	0.201870296	0.316569852	2.550615768	-0.136542882	-0.551236907	-0.048251634
