# Supplementary material for: Lexicon for classifying ear-canal shapes
Source: Sci Rep. 2023 Jul 22;13:11866. doi: 10.1038/s41598-023-38570-3 (PMC10363131; doi:10.1038/s41598-023-38570-3)
Supplement: Supplementary file 1 — Supplementary Information. [file 41598_2023_38570_MOESM1_ESM.zip › Supplementary/0073nv.csv]

OriginX	OriginY	OriginZ	MajorR	MajorX	MajorY	MajorZ	MinorR	MinorX	MinorY	MinorZ
-5.51900651	-5.061787648	5.333767621	8.605005887	0.971333499	-0.030429809	-0.235765264	5.100509259	0.174426839	0.71619662	0.626185991
-4.808451775	-6.184940742	5.339461805	8.685458231	0.983117231	0.055982484	-0.174202388	3.883210246	0.071542207	0.756653508	0.646912596
-4.615728007	-6.762879122	5.728939981	8.452663528	0.979786922	0.059928581	-0.190856368	3.558819669	0.071420968	0.784933641	0.61311703
-4.448217559	-7.227929712	6.093133345	8.039964252	0.978213713	0.065787694	-0.196900766	3.415342095	0.065085516	0.798189038	0.590036103
-4.284280016	-7.71893605	6.612127098	7.457007719	0.974144459	0.06746997	-0.215616268	3.356969472	0.060056183	0.821699091	0.528454611
-4.165330782	-8.167124501	7.222349977	6.865705273	0.970352174	0.065986705	-0.232513254	3.374816636	0.051761075	0.844403606	0.455655246
-3.977336419	-8.573876609	7.932142409	6.420313206	0.968153795	0.083572693	-0.235995412	3.41493427	0.018503216	0.87960987	0.387402972
-3.734030528	-8.934718881	8.821131037	6.092464927	0.96464135	0.131824806	-0.228230774	3.383723497	-0.049532795	0.92166193	0.322991163
-3.552575783	-9.155331685	9.786120201	5.960494711	0.955126798	0.194623865	-0.223280879	3.261710175	-0.134988979	0.952117861	0.252476914
-3.345558716	-9.270728594	10.71594465	5.95148057	0.946021815	0.2226092	-0.235558631	3.202306074	-0.186306772	0.9675353	0.166124198
-3.094056708	-9.27945644	11.50211921	5.955813118	0.944209602	0.204295647	-0.25832444	3.229592209	-0.193137328	0.97855782	0.06794937
-2.847916137	-9.203769951	12.17019046	5.949147302	0.945363797	0.165572008	-0.280843731	3.290428804	-0.181424755	0.982907838	-0.031228651
-2.661218027	-9.092066115	12.63789293	5.942815371	0.945762333	0.122022518	-0.30107161	3.318622247	-0.165186622	0.97812581	-0.122475548
-2.480119878	-8.923770028	13.10228932	5.957600932	0.94547537	0.070209498	-0.318036086	3.333084645	-0.136483962	0.944754693	-0.197183511
-2.232021909	-8.606294728	13.72522392	6.001602684	0.944634458	0.004110171	-0.328098839	3.387656756	-0.095429403	0.937027795	-0.263013909
-1.982274902	-8.216089511	14.31677378	6.006537109	0.940846912	-0.060601186	-0.333368541	3.499976256	-0.049700722	0.932313724	-0.309747549
-1.751944274	-7.791376195	14.9002826	5.950173959	0.934471983	-0.112154399	-0.337910498	3.694825371	-0.007544422	0.891363671	-0.31671229
-1.517245111	-7.402893823	15.44762431	5.817250337	0.927902399	-0.140360835	-0.345392493	3.925303004	0.019188991	0.831608065	-0.286397919
-1.253666211	-7.085771472	16.02306465	5.582028651	0.923557992	-0.153609382	-0.351347112	4.124995528	0.024868082	0.501315189	-0.153806872
-0.900992026	-6.892619832	16.75845386	5.301131668	0.921976339	-0.163353804	-0.351105633	4.164025211	0.022928822	0.287243446	-0.073432256
-0.513524148	-6.85869668	17.49983127	5.044154099	0.922610855	-0.171474189	-0.345522522	4.052055023	0.010308658	0.093291319	-0.018772071
-0.2209889	-6.875788933	18.20170171	4.843322771	0.925938381	-0.165866296	-0.339302942	3.889965628	0.00414636	0.033216656	-0.004922592
-0.044921611	-6.899894374	18.92524624	4.687145518	0.925519467	-0.185952621	-0.329902014	3.731128707	0.004109125	0.025940931	-0.003093976
0.02110564	-6.955539034	19.66851957	4.561568418	0.916266251	-0.24036264	-0.320440259	3.62751667	0.017950246	0.081781972	-0.010017862
