# Supplementary material for: Lexicon for classifying ear-canal shapes
Source: Sci Rep. 2023 Jul 22;13:11866. doi: 10.1038/s41598-023-38570-3 (PMC10363131; doi:10.1038/s41598-023-38570-3)
Supplement: Supplementary file 1 — Supplementary Information. [file 41598_2023_38570_MOESM1_ESM.zip › Supplementary/0076nv.csv]

OriginX	OriginY	OriginZ	MajorR	MajorX	MajorY	MajorZ	MinorR	MinorX	MinorY	MinorZ
-1.0436801	4.986140444	7.227331449	12.79837499	-0.976789886	0.063691065	0.204511532	5.943609943	0.149801842	-0.438853698	0.852157243
-4.294929114	5.682561399	8.32507789	8.081049163	-0.982680134	0.176868705	0.055292083	6.044949136	-0.02409205	-0.350131743	0.69182725
-4.136067577	6.262449828	8.645705508	7.607664287	-0.972650902	0.201060698	0.116296252	5.906861978	0.00258691	-0.365848648	0.654139263
-3.890150346	6.907182357	8.902450228	7.145778306	-0.955401662	0.221762519	0.195010383	5.833409476	0.036278557	-0.42225874	0.657922691
-3.688276435	7.791848687	9.065875257	6.640863093	-0.911734578	0.111438283	0.395375225	5.612405122	0.179996716	-0.428256358	0.535778091
-3.235661679	8.503676778	9.279016623	6.333423911	-0.840923613	0.029598806	0.540343768	5.397124946	0.346820918	-0.616955086	0.573544198
-2.786925298	9.13987047	9.614325874	6.121413364	-0.778940803	-0.04372724	0.625571062	5.059291822	0.432756949	-0.714761627	0.488893287
-2.386174099	9.79760529	10.06926063	6.055162543	-0.733959256	-0.109905433	0.6702422	4.483865316	0.472093658	-0.779956387	0.389077359
-1.96884932	10.29413541	10.63990843	6.042080275	-0.739389441	-0.108422646	0.66449062	3.95668625	0.425412031	-0.818345435	0.339836229
-1.522195496	10.67740079	11.2721316	5.911939707	-0.758647543	-0.085510081	0.645865257	3.588545103	0.359426458	-0.838011586	0.311240709
-1.057996638	10.97651563	11.89322316	5.728494206	-0.772513784	-0.078010686	0.630187898	3.318737858	0.32191446	-0.863974718	0.287666738
-0.573224297	11.17679314	12.48829057	5.562405529	-0.783695269	-0.083199247	0.615548219	3.093124667	0.304968172	-0.884940926	0.268664079
-0.093413419	11.32707647	13.08256448	5.433578482	-0.794790345	-0.093666324	0.599612314	2.90902181	0.297545642	-0.88494428	0.256160392
0.402225477	11.48936261	13.7776696	5.32263431	-0.803875234	-0.113154255	0.583935547	2.747739955	0.315282332	-0.899998245	0.259633152
0.854020087	11.67146134	14.48287506	5.182097979	-0.815075901	-0.127771314	0.565089167	2.656791754	0.334442265	-0.899623428	0.2789821
1.284999913	11.91668435	15.14722512	4.988140457	-0.83078209	-0.131128248	0.540931143	2.626478608	0.344724029	-0.882246141	0.315572805
1.680955378	12.31139673	15.88501063	4.745686799	-0.839664867	-0.151095029	0.521663879	2.583544348	0.373336553	-0.856610802	0.352809464
1.91706642	12.74599705	16.59888846	4.586497305	-0.831564261	-0.201212048	0.517701258	2.542203601	0.432576622	-0.818165573	0.376839896
2.051034165	13.13258878	17.24387126	4.491516497	-0.818249129	-0.247490782	0.518860941	2.519318098	0.485132593	-0.769217663	0.398151073
2.183293157	13.58352405	17.87912725	4.439144754	-0.804959665	-0.282031059	0.522013811	2.481215908	0.522350856	-0.721074777	0.415900656
2.293406645	14.10756407	18.46358778	4.408004241	-0.789577206	-0.310322892	0.529403002	2.425528727	0.540029097	-0.667480722	0.414164855
2.395968732	14.69189191	19.0544893	4.38314661	-0.776211641	-0.329315333	0.537630822	2.42094046	0.541555294	-0.625556814	0.398704955
