# Supplementary material for: Lexicon for classifying ear-canal shapes
Source: Sci Rep. 2023 Jul 22;13:11866. doi: 10.1038/s41598-023-38570-3 (PMC10363131; doi:10.1038/s41598-023-38570-3)
Supplement: Supplementary file 1 — Supplementary Information. [file 41598_2023_38570_MOESM1_ESM.zip › Supplementary/0077nv.csv]

OriginX	OriginY	OriginZ	MajorR	MajorX	MajorY	MajorZ	MinorR	MinorX	MinorY	MinorZ
-3.892883801	3.418412704	7.419270708	8.034855563	0.883302027	0.316616383	-0.345733415	4.794697749	-0.46785627	0.603489309	-0.642644823
-3.789983129	3.913614378	7.879778405	7.688702758	0.882093346	0.310933697	-0.353880722	4.802496529	-0.470485808	0.619039956	-0.628833401
-3.701281722	4.320957609	8.252555165	7.446242602	0.879804274	0.308222378	-0.361861031	4.831646829	-0.470676413	0.631336282	-0.606617265
-3.621053281	4.743817722	8.619562224	7.23555722	0.877551261	0.30622172	-0.368960761	4.863810313	-0.467870367	0.647786333	-0.575166814
-3.547230636	5.20549149	9.02430418	7.047691174	0.873847323	0.307721039	-0.376428769	4.913167353	-0.462620889	0.664758347	-0.530511782
-3.497167726	5.634532352	9.441256427	6.909948041	0.873592603	0.305485528	-0.378833152	4.991382255	-0.444341926	0.681451353	-0.475143983
-3.450200769	5.959802972	9.820984699	6.813512677	0.876353128	0.298307441	-0.37817703	5.051803019	-0.416336195	0.698662302	-0.413672302
-3.081510589	6.459500626	10.83491425	6.543788426	0.835980809	0.356599037	-0.417100964	4.987135163	-0.395574488	0.705255824	-0.189880006
-2.853934928	6.61521555	11.32518961	6.45367219	0.796206288	0.420318862	-0.435186858	4.840709351	-0.450093762	0.730968051	-0.117484761
-2.574910919	6.798730604	11.90043264	6.348981364	0.750178832	0.489233724	-0.44483939	4.634687291	-0.517129051	0.753552768	-0.043332134
-2.234940502	7.016462286	12.50209719	6.234102158	0.696047915	0.562936797	-0.445667435	4.378189648	-0.583948242	0.747946084	0.032738351
-1.853412024	7.242026051	13.12841866	6.12039211	0.645683471	0.624416611	-0.439541524	4.123275268	-0.642234338	0.733013374	0.09788752
-1.519824252	7.406872067	13.68925752	6.014052736	0.609447201	0.664637364	-0.432239844	3.963465068	-0.675599819	0.711889371	0.142064311
-1.190471938	7.55944256	14.26364446	5.913810835	0.576625336	0.697814784	-0.424920874	3.851040986	-0.70388026	0.686686961	0.172514757
-0.896964298	7.684610872	14.83426906	5.869353878	0.550333947	0.72166503	-0.419919195	3.788866231	-0.725529755	0.662225042	0.187228883
-0.620300629	7.746772209	15.41114985	5.889206444	0.524568685	0.742297857	-0.416919161	3.786537643	-0.746367546	0.634096949	0.189887566
-0.323249663	7.764387787	15.96403188	5.885986627	0.500361601	0.75878937	-0.416985563	3.869391325	-0.761210882	0.600379489	0.179097036
-0.011535554	7.808456421	16.47755452	5.823733297	0.491609894	0.761075882	-0.423182246	3.999933287	-0.776733958	0.586285338	0.152079942
0.276448064	7.93846565	16.99843525	5.76570317	0.506289097	0.745135622	-0.434101665	4.081574144	-0.791398942	0.599203284	0.105530708
0.462364757	8.132167391	17.44880803	5.754688018	0.531710742	0.72176012	-0.443109485	4.062269764	-0.786861221	0.606835317	0.044248584
0.619820014	8.462733841	18.03292331	5.785168214	0.559356493	0.698394938	-0.446502883	3.935293057	-0.793560906	0.605589098	-0.046904702
0.736631354	8.842778207	18.62785936	5.768845047	0.581187062	0.685347438	-0.438771568	3.77775611	-0.794525136	0.589264563	-0.131997547
0.819082716	9.223458175	19.19527216	5.697021212	0.602239216	0.677826963	-0.421732777	3.593695287	-0.789290242	0.572814473	-0.206463542
0.860065077	9.495310438	19.65776501	5.587379233	0.617336855	0.673354498	-0.406803304	3.429613123	-0.782577104	0.566845163	-0.249324298
0.857693165	9.805356863	20.27368645	5.395407299	0.639137421	0.666439232	-0.383877724	3.208433311	-0.765505792	0.56235338	-0.298243519
0.781497372	10.15300811	20.96906446	5.144376099	0.662722104	0.654195202	-0.364455826	3.020435343	-0.748386525	0.573713691	-0.33104574
