# Supplementary material for: Lexicon for classifying ear-canal shapes
Source: Sci Rep. 2023 Jul 22;13:11866. doi: 10.1038/s41598-023-38570-3 (PMC10363131; doi:10.1038/s41598-023-38570-3)
Supplement: Supplementary file 1 — Supplementary Information. [file 41598_2023_38570_MOESM1_ESM.zip › Supplementary/0078nv.csv]

OriginX	OriginY	OriginZ	MajorR	MajorX	MajorY	MajorZ	MinorR	MinorX	MinorY	MinorZ
-5.93143209	-1.828336051	7.04181137	7.656376135	-0.984309397	0.057838091	-0.166702626	4.962814804	0.060862317	-0.706582934	-0.604518123
-6.112963091	-2.386796942	7.565267419	7.367833037	-0.968977129	-0.044919521	-0.243034071	4.634989361	0.188624875	-0.767648357	-0.610164627
-6.168805665	-3.037682249	8.119707396	7.180630998	-0.961044779	-0.095717728	-0.25928951	4.389181543	0.231467172	-0.781758386	-0.56933341
-6.186839474	-3.62078251	8.676580843	7.015703111	-0.962553515	-0.121561524	-0.242308743	4.240960555	0.22999148	-0.794900473	-0.514838191
-6.230327901	-4.245441488	9.336535803	6.730656445	-0.969051536	-0.134833927	-0.206782331	4.149663408	0.209358859	-0.815729741	-0.449223487
-6.267665396	-4.75190807	9.944763953	6.363450391	-0.97642677	-0.142357578	-0.162250065	4.153620827	0.175511345	-0.802261598	-0.35233242
-6.259859012	-5.187123652	10.56260535	5.935860722	-0.988191331	-0.112968519	-0.103518148	4.218476233	0.122346003	-0.827341848	-0.26505185
-6.129692835	-5.562680188	11.31228964	5.525525499	-0.997795427	0.061376749	-0.025242442	4.220069278	-0.053153086	-0.941668036	-0.188595706
-5.930850836	-5.730073896	12.15085584	5.290264219	-0.948207748	0.317452793	0.011215651	3.96812972	-0.316183275	-0.942007602	-0.068162479
-5.785351987	-5.724357405	12.92235845	5.101802186	-0.881044128	0.472776363	-0.015612649	3.66554237	-0.455008041	-0.84621631	0.051951032
-5.698858738	-5.608680488	13.74116952	4.893568767	-0.832210435	0.550358205	-0.067317442	3.36681465	-0.523447477	-0.773432957	0.147855866
-5.670480715	-5.349645614	14.42066604	4.691464312	-0.813899398	0.569238594	-0.116340852	3.130170219	-0.552701943	-0.743373668	0.229384577
-5.690654502	-4.987757346	15.0437022	4.471931294	-0.808601982	0.567526598	-0.155165701	2.940588054	-0.542177338	-0.694839014	0.28399349
-5.728814606	-4.590108201	15.673204	4.220199255	-0.779876467	0.593387122	-0.199209487	2.864251733	-0.545076766	-0.614588727	0.303216013
-5.73533461	-4.259138955	16.345122	4.116669278	-0.655962257	0.700162273	-0.281933163	2.906443809	-0.465489036	-0.353608828	0.204870111
-5.759762143	-3.978847239	16.92371435	4.19320893	-0.525197278	0.778431199	-0.34382072	2.961955145	-0.376246745	-0.197087907	0.128509971
