# Supplementary material for: Lexicon for classifying ear-canal shapes
Source: Sci Rep. 2023 Jul 22;13:11866. doi: 10.1038/s41598-023-38570-3 (PMC10363131; doi:10.1038/s41598-023-38570-3)
Supplement: Supplementary file 1 — Supplementary Information. [file 41598_2023_38570_MOESM1_ESM.zip › Supplementary/0079nv.csv]

OriginX	OriginY	OriginZ	MajorR	MajorX	MajorY	MajorZ	MinorR	MinorX	MinorY	MinorZ
-4.437348723	3.392647369	6.901333392	8.449835086	-0.942622684	-0.326625071	0.069126967	4.360541827	0.215764726	-0.438002284	0.872629021
-4.618288424	4.037918558	7.283449143	8.146425882	-0.955783716	-0.293480779	0.018615033	4.005016528	0.159730694	-0.465005683	0.870144369
-4.681709915	4.630174362	7.544193678	7.924707555	-0.963389034	-0.268073693	0.004250199	3.718312299	0.140293926	-0.490565827	0.858744797
-4.778341968	5.210011318	7.818086038	7.68614863	-0.970854017	-0.239633342	0.004282493	3.468776369	0.133021618	-0.523904915	0.840511741
-4.894134351	5.760074456	8.096941902	7.411035972	-0.978769249	-0.204619994	0.011891816	3.294189993	0.127787199	-0.564237004	0.808960435
-5.02342475	6.389284666	8.408600615	6.986966945	-0.986749524	-0.160548258	0.02344428	3.214428043	0.115811856	-0.602114476	0.751094266
-5.086589324	7.128148822	8.792706472	6.464834558	-0.992737697	-0.111819903	0.044364112	3.202504242	0.10040033	-0.627757044	0.664398748
-5.045561454	7.841772608	9.228318775	6.009136243	-0.993465634	-0.074244159	0.086682405	3.254741842	0.095338731	-0.631591233	0.551712806
-4.905006433	8.533503324	9.776531913	5.529505198	-0.984267262	-0.075762654	0.159618225	3.336063821	0.120097213	-0.635893982	0.438738991
-4.689909331	9.099508097	10.46966755	5.093568511	-0.950574136	-0.164090462	0.263596534	3.350545937	0.19879813	-0.641576162	0.317514919
-4.431603333	9.366183576	10.95769525	4.829860802	-0.909269899	-0.257997119	0.32659721	3.324371104	0.273089788	-0.693320042	0.212609748
-3.996225725	9.731153635	11.73404994	4.486130101	-0.790180536	-0.483886653	0.376122889	3.171062864	0.490759678	-0.718646114	0.106469144
-3.560337435	9.918787955	12.33300961	4.305239859	-0.691041115	-0.633025068	0.348914662	2.97457461	0.638256408	-0.725962504	-0.052995892
-3.214179056	9.971931067	13.00579961	4.112943593	-0.633963856	-0.717239825	0.289234962	2.754596077	0.69631363	-0.688223144	-0.180418624
-2.920397429	9.906893066	13.74352848	3.88525626	-0.584016837	-0.781788487	0.218474475	2.629840258	0.72934378	-0.621667726	-0.274922844
-2.643936139	9.840431308	14.5809943	3.762644587	-0.485345392	-0.86518175	0.126096746	2.71366477	0.734210341	-0.458858086	-0.322371806
-2.483317538	9.72496267	15.44877895	3.695846964	-0.388677074	-0.92036794	0.043046342	2.848375081	0.69819631	-0.309778751	-0.319133556
-2.370620113	9.585094054	16.0335568	3.613902813	-0.398645059	-0.916632317	0.029450184	2.806021292	0.791583394	-0.35625456	-0.373295928
