# Supplementary material for: Lexicon for classifying ear-canal shapes
Source: Sci Rep. 2023 Jul 22;13:11866. doi: 10.1038/s41598-023-38570-3 (PMC10363131; doi:10.1038/s41598-023-38570-3)
Supplement: Supplementary file 1 — Supplementary Information. [file 41598_2023_38570_MOESM1_ESM.zip › Supplementary/0080nv.csv]

OriginX	OriginY	OriginZ	MajorR	MajorX	MajorY	MajorZ	MinorR	MinorX	MinorY	MinorZ
-4.470838208	4.975147609	5.069806281	7.682236199	0.960379906	-0.256617802	-0.108709433	3.949286259	0.009037053	0.413222616	-0.895610184
-4.316482324	5.638200777	5.272682569	7.187469958	0.954863864	-0.275337255	-0.111464776	3.694960404	0.024804237	0.441597201	-0.878335699
-4.093357985	6.255360438	5.516984733	6.765726276	0.946812619	-0.29855065	-0.120055713	3.526119866	0.044162766	0.486180029	-0.860729544
-3.795590996	6.970539212	5.872368729	6.192353118	0.935906213	-0.327535597	-0.12961479	3.449383841	0.072810383	0.536555723	-0.830132189
-3.467031124	7.600256149	6.253375453	5.664699824	0.921749441	-0.361359927	-0.140701713	3.467181868	0.110607287	0.588287598	-0.786282954
-3.081514647	8.172081268	6.650763806	5.276331026	0.906485367	-0.387703662	-0.167242787	3.558127482	0.143164339	0.653795358	-0.73965806
-2.731509639	8.603859606	7.033291843	5.080572984	0.894641073	-0.389128483	-0.219536725	3.656344497	0.150615723	0.724313205	-0.670065051
-2.376451074	8.95763637	7.508405858	5.017338097	0.886095715	-0.367025305	-0.283066794	3.662039092	0.143012157	0.797163866	-0.585928321
-1.999166445	9.247347271	8.089657559	5.059256181	0.879017553	-0.330972149	-0.343199037	3.58132193	0.131743593	0.859439876	-0.49139337
-1.630292479	9.469648999	8.747957675	5.156242392	0.87058571	-0.30190191	-0.388504515	3.46631177	0.134079232	0.901844687	-0.400358717
-1.328269662	9.601789491	9.318225554	5.201486572	0.860107946	-0.285825073	-0.422514319	3.40530572	0.150831306	0.932932925	-0.324070476
-0.923326953	9.660537241	9.958770963	5.161782957	0.855538886	-0.228561949	-0.464556401	3.366942508	0.128072802	0.961536548	-0.237214265
-0.433217376	9.604709774	10.6433481	5.104850325	0.854085116	-0.113375826	-0.507626375	3.327388428	0.051852671	0.97116402	-0.129662153
-0.010063909	9.499718118	11.28778359	5.124551075	0.844149705	0.001559994	-0.536105252	3.308150172	-0.024394696	0.965344676	-0.035602791
0.281442539	9.40673452	11.78328401	5.160540599	0.827692161	0.078877071	-0.555611459	3.325959122	-0.074497297	0.962132104	0.025610224
0.666879155	9.253271954	12.4431591	5.161108517	0.803558132	0.165423625	-0.571777363	3.423676959	-0.121248797	0.831619707	0.070200557
1.11148518	9.069695865	13.07330034	5.078633218	0.771018413	0.250449815	-0.58549594	3.564684379	-0.155879388	0.698375154	0.093462731
1.611948502	8.911205495	13.61309298	4.914538734	0.729364739	0.33480822	-0.59659914	3.696892528	-0.160136658	0.513740168	0.092535164
2.213399364	8.830827111	14.11025126	4.658499201	0.67398548	0.429816605	-0.600833803	3.776461654	-0.134482045	0.317187482	0.07605015
2.816832992	8.921615888	14.54447194	4.339539002	0.638563447	0.465102412	-0.613120274	3.742183875	-0.128006916	0.265232857	0.06788212
3.430510129	9.212891992	15.12491076	4.033073828	0.693279289	0.298024548	-0.656159429	3.584879824	-0.111607916	0.333569026	0.033583761
3.803748343	9.482188098	15.72701429	3.949949196	0.720769232	0.187206262	-0.667417058	3.511679233	-0.074891635	0.300677149	0.003459694
