# Supplementary material for: Lexicon for classifying ear-canal shapes
Source: Sci Rep. 2023 Jul 22;13:11866. doi: 10.1038/s41598-023-38570-3 (PMC10363131; doi:10.1038/s41598-023-38570-3)
Supplement: Supplementary file 1 — Supplementary Information. [file 41598_2023_38570_MOESM1_ESM.zip › Supplementary/0082.csv]

OriginX	OriginY	OriginZ	MajorR	MajorX	MajorY	MajorZ	MinorR	MinorX	MinorY	MinorZ
5.147480634288381	6.9693278397040075	-0.7170975107142414	9.155251160791478	0.17594667765012006	-0.07176688388524725	-0.9817801592012778	4.525715036278201	-0.3501418525715953	0.8851159051022462	-0.1274504326452128
5.974668293486627	7.186552933098876	-0.8223035547182623	8.361766367544803	0.20629027356709215	-0.11998084468554573	-0.9711070589487841	4.112571458329335	-0.3338340992877689	0.832458938210972	-0.17376647887139107
6.88383535433346	7.162719821565833	-0.6437394038855042	7.918151340329731	0.2198216961410872	-0.09039830898045416	-0.9713426623180564	3.4534572285962875	-0.3661488688850908	0.8327945112781239	-0.16036635369692204
7.530468685311731	7.259101711081786	-0.446055123406519	7.472004602676486	0.24415163683456512	-0.06029829447569389	-0.9678605756586663	3.1297657410139457	-0.40297426254529434	0.8075306353460843	-0.151963567428898
8.135406406537502	7.420990479283087	-0.23228401721402972	6.946049977106697	0.27377966715693863	-0.024719448225970105	-0.9614747228767064	2.9473254996836373	-0.4611491121286103	0.7925067883581921	-0.15168737927449494
8.99437751138724	7.717510123978736	-0.07345579316442245	6.257735724212443	0.2809146104251004	0.050283747924607394	-0.9584145900101733	2.7679718464568013	-0.5602290465790938	0.7919297550307163	-0.12265602946568574
9.745989537336657	8.187810236363095	0.20071844558789675	5.812905055549322	0.3008838350542017	0.10016736531802457	-0.9483856898584675	2.7248235057918793	-0.6381807769318695	0.7452594976965141	-0.12375513518782853
10.385748076505516	8.761706813890621	0.4287011755123076	5.63806535169827	0.32436342154102044	0.14198758804299794	-0.9352154273791329	2.7467979691721363	-0.7089833895288018	0.6842905318117011	-0.14200740494935055
10.910819791792912	9.412983068700951	0.665173380150015	5.518332782316822	0.3403501586690767	0.1868008369668341	-0.9215569525549816	2.8028823378410586	-0.7722095434872843	0.6129157125933459	-0.16095421138962374
11.292230246358944	10.086071056540353	0.9135333866896627	5.425053169917303	0.3491880529342667	0.2321760348571342	-0.9078336810925196	2.8666108793417404	-0.8237922186750073	0.537503314690202	-0.17939741158115308
11.552773228546263	10.863321084746822	1.2100647396201283	5.335954345571554	0.3436470804153259	0.2810827699294367	-0.8960464053668302	2.9146212286809936	-0.8623049975563587	0.4608883951885332	-0.186129654771154
11.666055342496223	11.59352505324789	1.497191946649192	5.2527977105847645	0.3200875906933322	0.33255369221356734	-0.8871031372277193	2.9532947816675073	-0.893275284677306	0.389227424680733	-0.1764026187517958
11.694620764466803	12.366276856881122	1.7863677063121224	5.1917034216017655	0.2772036456839164	0.38435041847170676	-0.8805866763926024	3.017664867304589	-0.907749448474763	0.3205144115541996	-0.14585913200943623
11.67341629937814	13.069066772367002	2.0616844883329324	5.161335537701289	0.22755281226056603	0.4304215457030308	-0.8734741041535927	3.1101948839147275	-0.9105438477890923	0.2642872957722069	-0.10697726063162877
11.636479409459698	13.676696541362062	2.3382888054987547	5.153962641131781	0.18062716175836147	0.46815667288441376	-0.8649873745141687	3.2224130398347715	-0.9063775330778201	0.22534259047725816	-0.06730822388835939
11.629225687519698	14.258240447136009	2.716454399688913	5.126342228728839	0.17348718302366292	0.4886657272395735	-0.8550485391765386	3.325856694097519	-0.8343914411421124	0.20491440824893245	-0.05218601083973694
11.693106985790946	14.789108983964933	3.31084460765658	4.974359865758463	0.2368639482723778	0.48060650217291323	-0.8443416725934696	3.393763602631171	-0.8865315619764518	0.26465654225221996	-0.0980547492515693
11.82411420405668	15.28374950017505	4.005454816814866	4.8074181492553905	0.3276850121552387	0.4447740084598218	-0.8335458081037921	3.384309722226152	-0.9037764947274592	0.34729821976153197	-0.16997840904317454
12.0235650814885	15.867367923257012	4.690137831103688	4.6968206340056184	0.3890103586615446	0.3978123700928252	-0.8309129070216358	3.316984168684843	-0.8804256191019605	0.40716523301190377	-0.21725420073791527
12.154809014994544	16.24425921963947	5.041289188125592	4.642035372643077	0.4137857116379075	0.36970541381607824	-0.8319250518162034	3.2701360202216905	-0.8653897814345014	0.4324052676631426	-0.2382706924195228
12.320767344579387	16.660115933688104	5.360930128218806	4.5741918829779085	0.4293872595470212	0.34231692330994756	-0.83573064162702	3.2103868987734723	-0.8518953235701944	0.45171441561318576	-0.2526693397649917
12.516316013552695	17.085157927058738	5.619277617896057	4.476684037402762	0.43297886817368486	0.3186072498028695	-0.8432192597943236	3.1428652735549285	-0.8420692316273196	0.46392195318439533	-0.25709716979128816
12.732793179310795	17.510205731894647	5.816038549022495	4.34421590713751	0.42999437047522476	0.2969310772721377	-0.8526058741937114	3.075948964278995	-0.8344721596802347	0.47181412573272935	-0.25653360007824566
13.182760480372414	18.30708717930315	6.064104464251254	4.034825135442592	0.4384782597333795	0.24355148555458042	-0.8651124144441252	2.942069772746279	-0.8174023569153938	0.4906969658155788	-0.27615276811652456
13.634792326292665	19.07232761808973	6.235395918518755	3.7569184369022732	0.48726563416773516	0.16683237306529364	-0.8571692721140426	2.821758784493647	-0.7839123497091902	0.5150834000902321	-0.3453704791811384
14.086734922625185	19.76983947443015	6.41268609660485	3.587408699967199	0.5277912898684619	0.10137760694245225	-0.8433023984014317	2.750897653895669	-0.7482181250116474	0.523505806979649	-0.40534835904506183
14.546905645813801	20.457223976780135	6.583241645430253	3.443463907402547	0.5450421620116704	0.06355075368065893	-0.8359966168210636	2.715901280223024	-0.7265743963383147	0.5212469990697268	-0.4340783597639473
14.964098478213415	21.179220042221814	6.836348217312998	3.4398644465093975	0.5155089018975343	0.07317435617288513	-0.8537541131163482	2.727138286044026	-0.7463374829959705	0.5182294814245934	-0.4062323124689945
