# Supplementary material for: Lexicon for classifying ear-canal shapes
Source: Sci Rep. 2023 Jul 22;13:11866. doi: 10.1038/s41598-023-38570-3 (PMC10363131; doi:10.1038/s41598-023-38570-3)
Supplement: Supplementary file 1 — Supplementary Information. [file 41598_2023_38570_MOESM1_ESM.zip › Supplementary/0083.csv]

OriginX	OriginY	OriginZ	MajorR	MajorX	MajorY	MajorZ	MinorR	MinorX	MinorY	MinorZ
4.491872043780246	7.199989251932601	-4.00798177286611	12.312042838884262	0.025825619272191222	0.12232986326790876	-0.9921534366931671	3.728233651286543	-0.6071092496150943	0.78961478895349	0.08155441873940464
5.346352804021326	7.674988178131844	-5.2871588843244925	11.195047956130185	0.058960871458174816	0.09384631282528694	-0.9938392652768309	3.2630271174226557	-0.6091438486540399	0.7878542886120892	0.03825726070423922
6.7266049058949156	8.257522490801895	-5.741431777319748	9.616720591158378	0.0758126359206319	0.09721765234460122	-0.9923714890641357	2.9025492801318693	-0.6212423923739436	0.7827819080344148	0.02922514038848091
7.39738063010958	8.609154638602334	-5.565303413277882	8.842045885743632	0.09096987563774751	0.1113004597969747	-0.9896144144945721	2.8538147944399443	-0.6380695426123207	0.7680334157154558	0.027725308935508113
8.098189496881071	9.032008484814769	-5.414349947220652	7.992553556415414	0.10546137924582431	0.13253812601093795	-0.9855513901573459	2.866580243351613	-0.662948037360801	0.7450758115264388	0.029258278863375148
8.811189011894555	9.521387213699308	-5.249686677493242	7.227347687925279	0.12261539519778451	0.15552154088587683	-0.9801931009658116	2.936841997644699	-0.6978793344172619	0.7153936873473814	0.026207466856319542
9.384400674907209	9.964080063386971	-5.053179875662496	6.76664890382539	0.14812183698661	0.17435412140559003	-0.9734785882373566	3.039716386987807	-0.7362574566604563	0.6745993400449309	0.008796668321379333
9.97004393715798	10.490139345016116	-4.848929916270474	6.437276914709736	0.17744273726789117	0.19399388026501688	-0.9648214598621864	3.1721029237249536	-0.7741598925706712	0.6207741153091278	-0.017560420998798884
10.506425492912525	11.045168683482133	-4.627870552975331	6.1459560478747886	0.22235658160430566	0.20564557775122103	-0.953030664233116	3.3200909158214564	-0.7931229159665335	0.5517682944101844	-0.06598674424413548
10.93617993533274	11.585878032225315	-4.32934246784206	5.8073877660034015	0.27495024351947883	0.21627908257428258	-0.9368168028112038	3.4495725777129467	-0.7914421954580099	0.4747569744646484	-0.12267843739025648
11.18885482122617	12.204688250775893	-3.8379351442360847	5.332507322654976	0.288166748158302	0.24866983151704353	-0.9247287386845695	3.507750761623545	-0.8261324417288176	0.4095860252941174	-0.14729964116094202
11.275939156049152	12.868914397714946	-3.262750326978169	4.88325616642815	0.23848449395110452	0.2984242668022955	-0.9241580509460479	3.5120760582775143	-0.8749590585784058	0.33176304916564797	-0.11865721832039239
11.251944557583638	13.533202198199993	-2.711831578096463	4.532050624462894	0.11733580819992728	0.3494597828820847	-0.9295752622902979	3.469524771855919	-0.9330165095335655	0.2377699417632132	-0.028384161085063156
11.146787442255814	14.205244041908722	-2.2475565821521406	4.305445430593735	-0.03784949503429577	0.3796623466244473	-0.9243505386384903	3.389379214379909	-0.9825200042205736	0.13928026799032858	0.09743853185523796
10.991409865022032	14.921742102984112	-1.8977428456303893	4.213123690853629	-0.18041540937032066	0.3869888127340348	-0.9042620963417862	3.3575830893147396	-0.9719149639192401	0.05247409926260754	0.21637015004066054
10.85032732752226	15.579185192092151	-1.6700283244846543	4.217418446485156	-0.3238971504117159	0.38437185422637127	-0.8644934433723321	3.3982115322390434	-0.902399379949028	-0.017332634837989316	0.3303928015848086
