# Supplementary material for: Lexicon for classifying ear-canal shapes
Source: Sci Rep. 2023 Jul 22;13:11866. doi: 10.1038/s41598-023-38570-3 (PMC10363131; doi:10.1038/s41598-023-38570-3)
Supplement: Supplementary file 1 — Supplementary Information. [file 41598_2023_38570_MOESM1_ESM.zip › Supplementary/0084.csv]

OriginX	OriginY	OriginZ	MajorR	MajorX	MajorY	MajorZ	MinorR	MinorX	MinorY	MinorZ
-7.059982833166681	6.020330730162087	-2.692539934138273	7.762848081441795	-0.1990752051493872	0.16235306896575535	-0.9664422091838342	4.318061139957776	-0.44237407140286134	-0.8909858777086888	-0.05855350904183698
-7.825816640101712	6.487640325554299	-2.3926250327038154	7.490669620800761	-0.2302119902638991	0.16885637158381678	-0.9583788214032499	3.9892595926445678	-0.4655639031954788	-0.8823415966756812	-0.0436263895118716
-8.583082330031171	6.909295727146651	-1.9064080825978391	7.177587317961528	-0.256112738952432	0.19511437812070542	-0.9467505713739253	3.707080197196268	-0.5025688846916249	-0.8634898159856	-0.04200154305821513
-9.001391822187662	7.118033734944301	-1.5855199606419415	6.972684888743634	-0.27057404285067294	0.20610349823459267	-0.9403781342369171	3.5562608132936937	-0.5233241825338939	-0.8506467674769472	-0.03586146202409632
-9.390459134489074	7.308936124165137	-1.2707013855802185	6.769511577162887	-0.28660209719633417	0.21403498749525623	-0.9338352435042107	3.413100239936175	-0.5454322112917749	-0.8369498156227695	-0.02443099877094848
-10.008450778541652	7.643618653429926	-0.7793774700798077	6.440908370420272	-0.3188119274355949	0.2269176829977955	-0.9202539432502926	3.2045120509583382	-0.594008838241244	-0.8042046918585857	0.007485800361400369
-10.606262404214752	8.035240795277058	-0.36165098380772265	6.169877285456895	-0.3434983741663269	0.24460209884802553	-0.9067406907072335	3.0587829555634105	-0.6490151373426457	-0.759644113686175	0.040943458567400365
-11.215588086106115	8.511895485096641	0.039931689514655734	5.925098389382553	-0.36509445791941375	0.2606390304645475	-0.8937412000098407	2.965124473973953	-0.7044448305258922	-0.7040937165203666	0.08243393043100669
-11.541573106392438	8.80104602559269	0.29141263184774213	5.761735782298609	-0.3793915286091526	0.2643116422012154	-0.8866800007987703	2.924811143822639	-0.7275391026625919	-0.672639439170926	0.11079051903395118
-11.840547787811364	9.115927925140692	0.5503453960080414	5.566251975953795	-0.38987354794633244	0.27161279503891245	-0.8799006229017506	2.902995178446581	-0.7502982307426833	-0.6369616182033775	0.1358272794382632
-12.29484650457988	9.769975092576367	1.0272464790086218	5.207888342897135	-0.3774065111606917	0.3106104343772215	-0.8724021339895428	2.906113432462411	-0.8117423204868507	-0.5523892869893487	0.1544917825257826
-12.580452273470462	10.414037566101044	1.4398722736623748	4.965891983252126	-0.33138933138470894	0.3622264956623081	-0.8711906088133639	2.9013860303353076	-0.8792093279626831	-0.4505796744630802	0.1470960471186406
-12.797635139592645	11.14575877256481	1.8135417764940833	4.824094937562499	-0.26480747391884885	0.4114029475941482	-0.8721379572450477	2.8776075836920225	-0.9335772720760134	-0.3349471266396512	0.12546180685037184
-12.888128769381638	11.614440540705507	2.016833369931313	4.783299693053971	-0.21429009255820022	0.43673217709491735	-0.8736960350839026	2.863866226406647	-0.9546722538415515	-0.26878951786157196	0.09979188507373894
-12.942776137961797	12.12141354307736	2.208231460329744	4.773243461585019	-0.1620571843004178	0.4581575697724704	-0.8739731748038977	2.8547030223683443	-0.9674560055080119	-0.2024801039510956	0.07324641725761266
-12.955275756522317	12.61890601274195	2.3786389864783652	4.783886330131641	-0.12001104154165307	0.47435161588565344	-0.8721169040987321	2.852421150832946	-0.9745012175015572	-0.1433040612153817	0.056155766348881135
-12.895557900994243	13.470419954677322	2.696616100982471	4.789348670634877	-0.04610305643605286	0.5009241898858605	-0.8642623815569254	2.9044916455262215	-0.982725511731938	-0.03847802705073912	0.030120569580771604
-12.678293971445704	14.19182841546699	3.100240807123566	4.763147084287589	0.046871345319003506	0.522495493303385	-0.8513527685193952	2.9179306205997766	-0.9629774418946081	0.06341631668885025	-0.01409675164679388
-12.426304751693708	14.791307141686394	3.493849999556074	4.701289286299071	0.14475052509715866	0.5351981438844373	-0.832232078369219	2.9423857821254757	-0.926503521201355	0.15258897639076674	-0.06301912125217332
-12.210509628958516	15.387681888812883	3.8446769790143125	4.630863584718303	0.2503709198737398	0.5344208955607331	-0.8072847755715707	3.018200326122407	-0.8396324825496582	0.2210660451162491	-0.11405794583149695
-11.964684859123214	16.027743823242	4.1506214403254384	4.54480342294782	0.3792357215438932	0.5085606109263234	-0.7730112369942156	3.1161541744729497	-0.7280875666375521	0.27577137306985944	-0.1757676333979961
