# Supplementary material for: Lexicon for classifying ear-canal shapes
Source: Sci Rep. 2023 Jul 22;13:11866. doi: 10.1038/s41598-023-38570-3 (PMC10363131; doi:10.1038/s41598-023-38570-3)
Supplement: Supplementary file 1 — Supplementary Information. [file 41598_2023_38570_MOESM1_ESM.zip › Supplementary/0087.csv]

OriginX	OriginY	OriginZ	MajorR	MajorX	MajorY	MajorZ	MinorR	MinorX	MinorY	MinorZ
-6.28308159129236	5.886204103038416	-3.9004438775709036	8.820426661867959	0.4103739534240839	-0.01656877285146467	0.9117667980998675	5.809408204203062	0.2974651100708747	0.9358605720927508	-0.11687843010729618
-6.911526545099154	6.057924075878813	-3.7399845239171015	8.496832970397781	0.4304960792527993	-0.005898389086270439	0.9025731741826557	5.551844571707847	0.3084817309298444	0.929808294356508	-0.14105870663168377
-7.45185712574548	6.223368886069295	-3.4318829691000285	8.18261161387686	0.4712149930183403	0.0007513794653733717	0.8820180643182001	5.394160227627758	0.34115411920438293	0.9211332807973669	-0.18304506796687275
-11.121739844907427	7.817201206649658	-0.16107580100155405	4.77767851002889	0.4197610610252753	0.8251346628828681	-0.378091840372297	5.357614912799509	-0.3646402929295112	-0.011472422742608235	-0.42986405039789677
-10.846428059500951	8.486951125902504	0.8052164924277765	4.783871245342842	-0.07648868588276307	0.6147415770263495	-0.7850110027299521	4.305176883825193	-0.7828292596254403	-0.4428571709161583	-0.2705250417746759
-10.716933879073027	9.13353643896137	1.5068888342149767	4.70941607704167	0.06753574069831972	0.6580916264203652	-0.7499028836880999	3.8062955379236683	-0.8810287853330045	-0.3133213345305887	-0.3543059828237011
-10.717861040157274	9.826142269899048	1.9958411849211248	4.737586216966315	0.10120940286611486	0.6450460618635296	-0.7574115359867686	3.58335443524104	-0.9023341228410383	-0.2548043267047037	-0.33757767487922835
-10.725761646151192	10.625033383656683	2.3304333028814406	4.973993511448702	0.10213177605932447	0.6273329581898024	-0.7720249088519098	3.463326320172808	-0.9130659029221635	-0.24033001218560843	-0.316077858386365
-10.743984083513405	11.42001201185062	2.646329274449658	5.175242539468583	0.10379344023673803	0.6162346204999936	-0.780693162683683	3.52407637316411	-0.9084629585634196	-0.2456599732900121	-0.31469044171569566
-10.819348454452124	12.13164112953692	3.3992165018581706	4.910873342066558	0.15765647464320312	0.6260330006869721	-0.7636930784378909	3.8090316960540695	-0.861098491548046	-0.22820551365918457	-0.36483496165413476
-10.957782818252033	12.44031563403971	3.8399089132163473	4.7346429403407395	0.20838922829901707	0.6404116910130677	-0.7392203971365531	3.8588744455639206	-0.7994124120107498	-0.20061689983144504	-0.39915882305385664
-11.35348408080711	12.972085919063186	4.392026823265532	4.580056856422014	0.1883527783533785	0.6430888271422351	-0.7422667925290659	3.816401962502386	-0.7908949895291406	-0.2581421328469846	-0.4243428283231575
-11.874254718452464	13.532775505119744	4.737395535296005	4.575286431006791	0.0670087241712131	0.6023388613500507	-0.7954229862107776	3.758805848123401	-0.8189464461017298	-0.41082662531102904	-0.3800913519738798
-12.574685037321121	14.067861167267784	4.952582282560539	4.603512230211479	-0.05690552157657449	0.5312440647981699	-0.8453055691469306	3.69900377551832	-0.7791462633789406	-0.5488348875702997	-0.2924712211743419
-13.386487381203029	14.542706700226338	5.230604577312641	4.62289082375857	-0.04872875709048694	0.5391985182381084	-0.8407677837323719	3.59308239846731	-0.7286629986123809	-0.5813037969052756	-0.3305684507123928
-14.017258085759979	14.936195389867402	5.60314367797347	4.612953993166647	0.003852009333734261	0.5905645213687556	-0.8069812315813704	3.4965064288710246	-0.6969275991125881	-0.577067285020123	-0.4256357188371126
-14.651791389697413	15.339949803110184	5.997450907642087	4.599456636544225	0.0360816839020192	0.6318777916601701	-0.7742277239245968	3.399591183847919	-0.6542213010720267	-0.5595515518362455	-0.4871610682831736
-15.321729684952304	15.727616395255215	6.36295427836575	4.620418787157912	0.052332761162035	0.6611266124353319	-0.7484469817154317	3.353893308672411	-0.6183484058053846	-0.5437131660036029	-0.5235148682333324
-16.091907640100658	16.170755539770802	6.730083863080282	4.686050492514813	0.047294947456257425	0.6690041900075161	-0.7417523722223591	3.3807775149050343	-0.6009329735840321	-0.5512747332744472	-0.5355240032817741
-16.500397758171367	16.42755905817951	6.902686189038807	4.724954799708854	0.040668115388205986	0.6672674989192188	-0.7437070587784291	3.4370544200608664	-0.5983593786755683	-0.5613279873651149	-0.536353750780941
-16.917287334776073	16.69489757600033	7.087725734842965	4.75662329295326	0.037979663872343694	0.6677375819230689	-0.7434272437970489	3.5029238702731567	-0.5965701819311879	-0.5662071536507445	-0.5390377255823292
-17.327383694325246	16.959840500996762	7.306664487625823	4.753354069281109	0.045929872191113566	0.6767820731333208	-0.7347492581322368	3.556406604238705	-0.5920762655855503	-0.5556581208596366	-0.54883137033656
