# Supplementary material for: Lexicon for classifying ear-canal shapes
Source: Sci Rep. 2023 Jul 22;13:11866. doi: 10.1038/s41598-023-38570-3 (PMC10363131; doi:10.1038/s41598-023-38570-3)
Supplement: Supplementary file 1 — Supplementary Information. [file 41598_2023_38570_MOESM1_ESM.zip › Supplementary/0088.csv]

OriginX	OriginY	OriginZ	MajorR	MajorX	MajorY	MajorZ	MinorR	MinorX	MinorY	MinorZ
6.455233581824696	5.7693634774752525	-4.297162704741656	9.111514135679865	0.3698991595357979	-0.04250483490665248	-0.9280991061218994	5.465393844765079	-0.40294956331876675	0.8565785733308183	-0.19982718917366582
7.229988902162026	5.975162649870496	-4.018030710514568	8.928538932175567	0.38166884100303	-0.032592921284059946	-0.923724308053856	5.14279606690748	-0.412548041108769	0.8343814545117062	-0.19989910427372662
8.008868128967682	6.15240372153769	-3.6586014777994706	8.64210124748352	0.41243606264896104	-0.016567684424606904	-0.9108358831641566	4.927205598058955	-0.434066734335076	0.7928609600781759	-0.21097175524933176
8.657598931161694	6.36083864108263	-3.2159183442849844	8.307735385394563	0.47682451799618397	-0.017725895190446792	-0.8788197606320673	4.836159357924664	-0.4239974903546573	0.6930254184144691	-0.2440283030809858
11.11125887615493	9.498857722513197	0.6411200014918235	5.323214575320027	-0.24047698730718584	0.6189574355698654	-0.7477048291461246	4.630263655341374	-0.8890678299413199	0.06407256624499591	0.33898208847849426
10.691557840402787	10.067223555384176	1.5509165396484612	5.191675698813388	-0.41577926588736036	0.5984238997833454	-0.6848477482085054	3.9355088198974033	-0.7800416604450539	-0.1226177174755075	0.36642856302533117
10.343549764327001	10.662006608052266	2.172285301217022	5.278996943757141	-0.42543462445415453	0.5863102199935785	-0.6893806686052593	3.52851961158994	-0.8341085969352833	-0.20459248245113298	0.34074644821625305
10.14905055315136	11.275560893431969	2.6058162443094055	5.499078325497782	-0.4437763192051898	0.580462980321291	-0.6827337013720782	3.4440354863199802	-0.8507057262511157	-0.2749523962711484	0.31919234116978507
10.019961021647637	11.823668917579289	3.0053584583080126	5.648579751426574	-0.475969453804669	0.5752014810538916	-0.665279140841117	3.492463039599334	-0.838135194069841	-0.33333392137893936	0.3114370683729391
9.865260492363117	12.388063242833239	3.591006277709494	5.610671733802852	-0.5423097250473398	0.5561191435309905	-0.6297869959894664	3.6213985175626537	-0.7858709800891475	-0.3915182572563052	0.33099234909606345
9.626543767082024	12.87633682723621	4.277567156283124	5.441153464710272	-0.61436361989284	0.5291899147015323	-0.5852481326158595	3.7228983568447886	-0.7123156024838502	-0.43445588555764586	0.354911203389749
9.440047929261368	13.446921992411909	4.837090772415246	5.254414130744357	-0.6154454206808719	0.5424456033366094	-0.5718213895822071	3.875522649058328	-0.7372617307924585	-0.4566948202870137	0.3602737891261792
9.451918273582741	14.067587487932329	5.289796028735215	5.039664497169279	-0.6002331653734602	0.564497433686886	-0.5666240328001241	4.127796948923784	-0.7777092697662826	-0.46548420429279347	0.3601016656118602
9.556173620690018	14.618217083161174	5.724979341041697	4.8969967361540965	-0.6536520909065671	0.5396839801740992	-0.530547024868593	4.330868937074189	-0.7353711095608373	-0.5018450634374075	0.39551465233844907
9.659017173137169	15.034094340501849	6.181694331905627	4.796170131257436	-0.7613368688263291	0.4589596946937845	-0.45795433267118374	4.394910747763824	-0.503972295998647	-0.4615098199227977	0.37531751857949047
