# Supplementary material for: Lexicon for classifying ear-canal shapes
Source: Sci Rep. 2023 Jul 22;13:11866. doi: 10.1038/s41598-023-38570-3 (PMC10363131; doi:10.1038/s41598-023-38570-3)
Supplement: Supplementary file 1 — Supplementary Information. [file 41598_2023_38570_MOESM1_ESM.zip › Supplementary/0089.csv]

OriginX	OriginY	OriginZ	MajorR	MajorX	MajorY	MajorZ	MinorR	MinorX	MinorY	MinorZ
5.043765153577068	9.98066648014057	-0.007077256793897341	7.86037768105058	0.2989825788209452	0.20947894495014757	-0.9309822711438442	5.032958117245196	-0.40190514725697457	0.8080721224680791	0.05275230239303835
5.697071838743132	10.319820894934717	0.4018863698098253	7.431495062266346	0.3595574939324171	0.1156287841453752	-0.9259310950789492	4.872293083797542	-0.37878819985650164	0.8249682351664365	-0.04407030080056332
6.326443207600176	10.658712127554777	0.7395943313020961	6.930334264846018	0.4333741725702684	0.03352376172166119	-0.9005903530179881	4.791772069344969	-0.38035353042815023	0.8827731600192049	-0.15016985137527564
6.8806437492496215	10.962191346117914	1.052049531068363	6.494162921652082	0.5189260777469195	-0.03520232963800905	-0.8540939771607425	4.7877973559285465	-0.35507515631478603	0.879847924313393	-0.25199856291024686
7.376384261194628	11.251386308177162	1.4133599668289873	6.202647195404803	0.6123254320143491	-0.09253440320047515	-0.7851719235509971	4.793708705801006	-0.16784599450864618	0.45636633310936947	-0.18468051776310287
7.965338782092559	11.660140024200686	1.8832813070800904	4.821171091240971	0.26098926028930136	-0.8516478988844657	0.45451123455786874	5.869469272072516	0.030553440412454752	-0.006470969524674214	-0.029669469941907636
8.313032300261902	11.944333846922738	2.18063829275836	4.843982305266242	0.20044614369111827	-0.8315662471407568	0.517995096594164	5.651570404593828	0.053466483581712534	-0.014123199510938688	-0.043362430674142576
8.635721215792287	12.247194749292152	2.4962883394828923	5.440799142502386	0.8134264891709125	-0.31357671376867263	-0.48990508396741855	4.857508646881196	-0.004132292379138119	0.04832497535627477	-0.037792837129639004
9.144885701949821	12.799796467387829	3.0967612697292797	5.277847248721173	0.7833350713178	-0.6181775885539331	-0.06513551299545951	4.696220948503367	0.2825401304563474	0.41750195227171644	-0.5644656062398478
9.566284998107248	13.37071561772483	3.757483274772966	5.323496789378852	0.7042105901994309	-0.693190788863614	0.15353818705979888	4.30671329372229	0.5286960866135478	0.3939232143090159	-0.6464153407845301
9.835655919687579	13.921235544130495	4.422826223169181	5.399359163587792	0.6686061691454123	-0.7001379550079987	0.2505446757325206	3.911186861947571	0.6229812852465669	0.3757072821296469	-0.6125941488774028
10.01107140515875	14.51391396768117	5.157511097893814	5.521148392331932	0.643997751676955	-0.6994689910579083	0.3098548472808825	3.5018877731924727	0.6893597944402827	0.37705853563079533	-0.5815800714753045
10.101851311601978	15.133887739282466	5.868841173056378	5.661063264654786	0.6392880586434052	-0.691432298253062	0.336499858853514	3.1812704187861276	0.7168933622583498	0.39332642392314615	-0.5537677584487904
10.200382496992143	15.75250131881437	6.5877624943178965	5.693056040116084	0.6474650053746152	-0.6798162175831512	0.3444400922166103	2.993741979210591	0.7252238056875799	0.4192543217564444	-0.5357713930392245
10.335279593008796	16.22508254850627	7.215148317303091	5.5844627307440415	0.6616268472316885	-0.6664278335726727	0.3436915152602547	2.9433197940980773	0.7220733754563093	0.4469321701144519	-0.5234202329771547
10.504401857546782	16.593231338077384	7.821383099358594	5.432520866454187	0.6879405066939375	-0.644940636648236	0.3328504686033302	2.9368487613751575	0.701529984301126	0.48083663838292945	-0.5182501496916823
10.692697423366365	16.919456310684943	8.446202923751176	5.2781719142663635	0.725587159476669	-0.6127259966634784	0.3131934338636843	2.9389601539091497	0.6623337053543096	0.519051584003062	-0.5189905508568351
10.83033056497032	17.324836364535066	9.10895614955445	5.155488993579823	0.7602511971263884	-0.5791454313316804	0.29429353821573306	2.923841429070159	0.6178732742791812	0.547645035984381	-0.5184373968465348
10.88752797715381	17.870740144796656	9.901269716941774	4.999531773710764	0.7690447331915158	-0.5674162369005281	0.2942940917722166	2.933596497085484	0.614984560701574	0.5630895866645016	-0.5213983813761514
10.927417875497039	18.426560597580675	10.576440740569376	4.712928505010441	0.7533340784240152	-0.5795425045840048	0.3108347658572612	2.94416659824559	0.6394503475270588	0.5546298424567372	-0.5156700210021223
