# Supplementary material for: Lexicon for classifying ear-canal shapes
Source: Sci Rep. 2023 Jul 22;13:11866. doi: 10.1038/s41598-023-38570-3 (PMC10363131; doi:10.1038/s41598-023-38570-3)
Supplement: Supplementary file 1 — Supplementary Information. [file 41598_2023_38570_MOESM1_ESM.zip › Supplementary/0090.csv]

OriginX	OriginY	OriginZ	MajorR	MajorX	MajorY	MajorZ	MinorR	MinorX	MinorY	MinorZ
-6.337849706453659	12.063451571636705	0.0771575139580981	5.5628587706744135	0.7667256671671931	0.5050893461165554	-0.39625308042534263	4.866307597544403	-0.5954758471317636	0.4651731168613194	-0.5592704301747902
-6.745358544502457	12.698262387707862	0.5094009728636298	5.581124962834591	0.7110560176475004	0.5436639622850595	-0.44590227166923807	4.18806850490897	-0.6436535022340828	0.4183574375495368	-0.5163190423586955
-7.097897911176381	13.29201567941488	1.0796221511569843	5.754203381127283	0.6797904020250999	0.5610299033373429	-0.4723668668268815	3.497662864849776	-0.6795609062424071	0.4027341326312898	-0.4996393835573204
-7.292119937405193	13.80801346074813	1.6917081753345373	5.95881959506587	0.6819097205465472	0.5573916315187326	-0.4736176750682085	2.963184661218856	-0.692857177333873	0.4164660795648355	-0.5074374316350109
-7.316049197502039	14.367780480526488	2.2996662514883397	6.161544012921781	0.6890628087727491	0.5507370493225857	-0.4710426181033535	2.596349384571332	-0.7067521852736692	0.4372913840017704	-0.5225940709203857
-7.261948938428043	14.978231460233284	2.886391489619508	6.37873633431169	0.6999621055211324	0.5416616949897388	-0.465462843861104	2.3513592235963254	-0.7022315681579295	0.4510456431886101	-0.5311301270649291
-7.156075070126667	15.583644839900218	3.3830220817288787	6.53633548987233	0.7119137368761566	0.5311710677396722	-0.459386686837269	2.230440376903353	-0.6973591067555713	0.4641106119492605	-0.5440675698665005
-7.046648402058719	16.227097830160513	3.90548712787873	6.5599886642294365	0.7231268995104118	0.519489695650537	-0.45521197624554127	2.1712095011172905	-0.6861787292662322	0.46874086751498767	-0.5551001721968208
-6.998063589864231	16.980110569076775	4.549521074996095	6.315060921354216	0.7307874993618154	0.5076273786593187	-0.4563595898104622	2.187019704930841	-0.6780377378172733	0.4656819923247886	-0.5677728256951068
-7.030990572987626	17.361521362043707	4.901711129690206	6.098500545338058	0.7351213013260367	0.5001600775800229	-0.4576424031182642	2.2433157323835373	-0.67328159444797	0.4623727276361104	-0.5761775149055749
-7.141619036114025	18.009680832805223	5.554719808106223	5.806807153360046	0.750259759864497	0.47829414886784616	-0.45644824447778315	2.3927463165203537	-0.6562642452736227	0.4556416173308248	-0.6012465571657722
-7.190441979119224	18.59946839821646	6.158832421510066	5.642281458494355	0.7669306572712434	0.4526290465751823	-0.45491132447317684	2.5299189298547797	-0.6360872818927034	0.4425713850675365	-0.6320224572387526
-7.199786067753463	19.23801025146776	6.757831575113266	5.559675696209989	0.7740877110930663	0.432116518928991	-0.46267000076014075	2.6660376775862193	-0.6262147716638171	0.4158088387305758	-0.6593625928124587
-7.246007655611309	19.905506871453536	7.310983569879719	5.491295763170376	0.7695375441413039	0.4189339405740773	-0.48198166105366075	2.840943760468465	-0.627967044844164	0.3753286436156163	-0.6763873735323322
-7.342072189666918	20.51788309040657	7.707618132366882	5.430022157376425	0.7608460773939985	0.40876765679625804	-0.5040061996359395	2.990423881421377	-0.6339482833743262	0.33243084277779195	-0.6873925127849305
-7.507582285195959	21.188660161230224	8.024313237778948	5.407979642253645	0.7497133039854288	0.40196876830586853	-0.5256910415195555	3.1358630898907336	-0.6251274799832811	0.2862189360986463	-0.6726675695267815
-7.847336702376676	22.15545633206629	8.311311456798565	5.351752673177112	0.7055409055527359	0.411855903924985	-0.5767033422774306	3.465934426610713	-0.6293524804922725	0.22768170498430879	-0.6073518894509654
-8.082549827681474	22.674610491737877	8.412502756774913	5.366438063690278	0.6753056416928661	0.42021593875463603	-0.6061195056375815	3.62125267252716	-0.6236866749752805	0.19800531966767076	-0.5576031390400352
