# Supplementary material for: Lexicon for classifying ear-canal shapes
Source: Sci Rep. 2023 Jul 22;13:11866. doi: 10.1038/s41598-023-38570-3 (PMC10363131; doi:10.1038/s41598-023-38570-3)
Supplement: Supplementary file 1 — Supplementary Information. [file 41598_2023_38570_MOESM1_ESM.zip › Supplementary/0091nv.csv]

OriginX	OriginY	OriginZ	MajorR	MajorX	MajorY	MajorZ	MinorR	MinorX	MinorY	MinorZ
-5.548736855	3.273891474	5.734171867	10.11436462	0.971423155	0.20501019	-0.119615536	6.131101258	-0.183337825	0.454612426	-0.70976088
-5.959693472	3.957365912	6.307208524	9.422730981	0.981815831	0.167841934	-0.088694757	5.65809652	-0.130369376	0.425621702	-0.63771015
-5.877897668	4.608923147	6.71292084	9.230165948	0.980515722	0.152601809	-0.123699664	5.375617026	-0.146450455	0.440174801	-0.617831122
-5.718805588	5.290611791	7.10947451	8.918186664	0.980853267	0.117441746	-0.155352196	5.191990364	-0.144045751	0.449905206	-0.569352057
-6.066930061	6.573429091	7.501098647	8.005846501	0.966543033	0.134321766	-0.218522835	4.523090468	-0.221075119	0.544104454	-0.643381481
-6.241760446	7.314496708	7.819875467	7.181577195	0.944891876	0.13434576	-0.298547416	4.238198631	-0.294413679	0.642735873	-0.642578845
-6.370054518	8.163192406	8.27053552	5.915775834	0.871632724	0.222991215	-0.436498927	4.112517513	-0.45321403	0.705759597	-0.544464086
-5.948534329	8.783215467	8.724895797	5.452947506	0.866079085	0.199483185	-0.458381366	3.994100146	-0.427978615	0.769725986	-0.473657859
-5.467060792	9.249037579	9.298384396	5.192222941	0.841557632	0.219901146	-0.493380419	3.845304517	-0.435065918	0.815333166	-0.378694287
-4.967678324	9.568659146	9.853699622	5.060780734	0.812619286	0.265177658	-0.518970814	3.747641638	-0.451643201	0.843619696	-0.276132831
-4.432602832	9.82831839	10.42029607	5.015819782	0.788082553	0.318005482	-0.527065843	3.706044083	-0.46695467	0.857635196	-0.180748071
-3.898341378	10.03559289	11.01925708	5.022630341	0.777577087	0.355992505	-0.518308026	3.729852508	-0.46990873	0.868797874	-0.10824592
-3.384944162	10.19693166	11.7365675	5.001472096	0.771731771	0.390251429	-0.502129361	3.812433566	-0.475449993	0.874454522	-0.051107823
-3.121396975	10.25196898	12.1895534	4.957380912	0.765635569	0.412976576	-0.493206369	3.88640901	-0.484837751	0.870264445	-0.023945751
-2.845308699	10.27101448	12.70486885	4.876621909	0.753472102	0.444893796	-0.484096377	4.000844646	-0.502746449	0.857197453	0.005280775
-2.577853672	10.26175999	13.22649729	4.762546463	0.73697224	0.481114982	-0.474763406	4.128127836	-0.524054516	0.836035333	0.033733632
-2.353713965	10.26315627	13.69260115	4.62980672	0.727870108	0.502354684	-0.466738554	4.212479414	-0.532101486	0.818241095	0.050877477
-2.060991905	10.34290505	14.41223678	4.39061132	0.830270374	0.31291912	-0.461229585	4.213508872	-0.37106279	0.924526845	-0.040717932
