# Supplementary material for: Lexicon for classifying ear-canal shapes
Source: Sci Rep. 2023 Jul 22;13:11866. doi: 10.1038/s41598-023-38570-3 (PMC10363131; doi:10.1038/s41598-023-38570-3)
Supplement: Supplementary file 1 — Supplementary Information. [file 41598_2023_38570_MOESM1_ESM.zip › Supplementary/0092nv.csv]

OriginX	OriginY	OriginZ	MajorR	MajorX	MajorY	MajorZ	MinorR	MinorX	MinorY	MinorZ
-3.679512137	-3.642093832	6.364759984	9.046502528	-0.988387123	0.049072771	0.143815013	6.594690228	-0.136318365	-0.54757341	-0.750021638
-3.516699423	-4.264734804	6.907237765	8.90483872	-0.990210179	0.024237241	0.137464023	6.182095497	-0.111985156	-0.544602695	-0.710652666
-3.248155446	-4.865441072	7.389409828	8.742082188	-0.988753379	0.001925293	0.149542796	5.88852974	-0.094809247	-0.513019597	-0.620258903
-2.98213525	-5.418891144	7.815070559	8.468586351	-0.987585821	-0.040411993	0.15179301	5.725716723	-0.060479377	-0.471208756	-0.518937335
-2.684298593	-6.060019548	8.265696349	8.11380559	-0.983984051	-0.110758966	0.139670465	5.556750026	-0.012700485	-0.431052284	-0.431300775
-2.336378008	-6.788202789	8.764033816	7.648835469	-0.971972697	-0.196889435	0.128466441	5.293568681	0.029382376	-0.360053826	-0.329517392
-2.200058052	-7.727012409	9.276489655	6.909768901	-0.959846099	-0.198297899	0.198427341	4.828453711	0.016935477	-0.400889223	-0.318706278
-2.684826487	-8.384271375	9.650689268	5.987455519	-0.889096227	0.12403199	0.440595012	4.602305195	-0.33374826	-0.796443912	-0.44927834
-2.484276536	-8.728169397	10.03265324	5.763610428	-0.862297236	0.170317323	0.476901968	4.447309346	-0.383843461	-0.821894219	-0.400510681
-2.223907564	-9.01564702	10.43860312	5.587950471	-0.83928611	0.207540977	0.502519222	4.317054946	-0.417244484	-0.836157187	-0.351530076
-1.903834153	-9.251587331	10.8886316	5.423837284	-0.813688677	0.250054127	0.524770113	4.208400107	-0.450982449	-0.840702959	-0.298679486
-1.550017106	-9.431815528	11.33961546	5.263531819	-0.783553383	0.300502479	0.543821989	4.129513775	-0.485640929	-0.830732979	-0.240682201
-1.20358122	-9.562761979	11.76229827	5.124555914	-0.747372945	0.359447782	0.558776317	4.086454281	-0.516815128	-0.798669337	-0.177483761
-0.860467667	-9.670906589	12.16521001	5.006157966	-0.708831269	0.419151074	0.567336417	4.078566229	-0.536418518	-0.74839085	-0.11728736
-0.246119562	-9.875890504	12.88811436	4.807703256	-0.646522046	0.511629413	0.56590157	4.114851663	-0.542766551	-0.646971892	-0.035166349
0.217437208	-10.08356517	13.48942341	4.608978302	-0.648520148	0.525310407	0.550881651	4.146651675	-0.560466672	-0.663804822	-0.026812198
0.544973411	-10.31330383	14.01084527	4.411697694	-0.764753165	0.38552106	0.516261667	4.097491942	-0.513275741	-0.837002127	-0.135294375
0.780728729	-10.62109835	14.58516367	4.227783864	-0.880153685	0.179060847	0.439621092	3.872474138	-0.296252691	-0.840364685	-0.250833017
0.900134807	-10.92586476	15.20110252	4.018136731	-0.888307112	0.203878442	0.411514345	3.596684737	-0.307937455	-0.812004388	-0.26242789
0.99123594	-11.13609915	15.82776192	3.777128118	-0.865629622	0.29311025	0.405920853	3.438814646	-0.400998912	-0.80796787	-0.27171029
1.107568111	-11.26387042	16.46617144	3.561960598	-0.75538971	0.482304188	0.443586583	3.393315268	-0.617673966	-0.749011128	-0.237458385
1.23760785	-11.36883184	17.12391837	3.477773294	-0.199946974	0.834077597	0.514135945	3.317138055	-0.255602513	-0.069512001	0.013365051
1.382904039	-11.5269055	17.82397011	3.193087379	-0.989440966	-0.075071186	0.123979403	3.466959133	3.06E-06	-0.070973852	-0.042951215
1.546730764	-11.78357569	18.50189529	3.42099517	0.103898285	0.848280877	0.519253985	3.085732908	-0.35465935	0.007830784	0.058171521
