# Supplementary material for: Lexicon for classifying ear-canal shapes
Source: Sci Rep. 2023 Jul 22;13:11866. doi: 10.1038/s41598-023-38570-3 (PMC10363131; doi:10.1038/s41598-023-38570-3)
Supplement: Supplementary file 1 — Supplementary Information. [file 41598_2023_38570_MOESM1_ESM.zip › Supplementary/0093nv.csv]

OriginX	OriginY	OriginZ	MajorR	MajorX	MajorY	MajorZ	MinorR	MinorX	MinorY	MinorZ
-6.826025505	-1.667278778	4.842148631	7.496024807	0.984205338	-0.009793759	0.176759538	6.453227358	-0.061747406	0.473425623	0.370043645
-7.118736684	-2.550731757	5.072693689	7.459148273	0.981378178	-0.191374756	0.016509808	5.702782018	0.126053479	0.695151633	0.565018117
-7.446779016	-3.427210558	5.377811274	7.481216519	0.961401437	-0.266152361	-0.069786794	4.902222261	0.250524557	0.752490521	0.58145012
-7.632884253	-4.119058701	5.808674969	7.345993604	0.957694464	-0.267788193	-0.105407771	4.428464704	0.279561315	0.788243148	0.53745673
-7.703970023	-4.646650287	6.283574685	7.148001168	0.961339216	-0.242388676	-0.130669975	4.172262656	0.274994014	0.833781261	0.476493501
-7.729703633	-5.105019072	6.837811086	6.88995552	0.964357868	-0.21057497	-0.160225107	3.981763588	0.258183456	0.876754748	0.401676389
-7.521339983	-5.619067333	7.667050877	6.480316462	0.964453984	-0.178379093	-0.194960026	3.686145977	0.233757301	0.914170575	0.319959139
-7.119656166	-5.934296811	8.44577379	6.10762259	0.958020471	-0.162471038	-0.236220106	3.447401586	0.217289141	0.941310636	0.233814681
-6.722146547	-6.145935754	9.244059068	5.847123667	0.947946146	-0.157951442	-0.276494928	3.245159474	0.203420486	0.960527614	0.148700534
-6.424118414	-6.264465113	10.09297672	5.746865601	0.938234867	-0.151933384	-0.310856206	3.084067764	0.181212424	0.973289925	0.071237382
-6.13041695	-6.313543613	10.98544952	5.679898274	0.928097491	-0.153656967	-0.339152745	2.997451876	0.162770348	0.980840148	0.001043276
-5.779976462	-6.295809303	11.79301677	5.580791516	0.917677114	-0.169980459	-0.359131394	3.00376605	0.156769613	0.980450933	-0.063468731
-5.4015191	-6.207625513	12.51415546	5.458097409	0.909426357	-0.190432716	-0.369701341	3.061878033	0.156391568	0.975778591	-0.117915595
-4.987839471	-6.081788906	13.16030293	5.319707364	0.904766567	-0.206290863	-0.372614465	3.153068879	0.155665329	0.968548976	-0.158238672
-4.555982529	-5.92946163	13.7339441	5.222430461	0.902980828	-0.219172093	-0.369579786	3.264750987	0.158524045	0.968000073	-0.186737563
-4.038692873	-5.645086336	14.40172521	5.126594096	0.902962915	-0.23071703	-0.362529483	3.419001737	0.164234648	0.962275602	-0.203336766
-3.595329145	-5.264932903	15.25301411	4.99969454	0.890759357	-0.301920595	-0.339693571	3.590043969	0.230210217	0.943071433	-0.234537212
-3.308596359	-5.149030608	16.08911201	4.822812563	0.874812339	-0.366171967	-0.317208863	3.708020206	0.277890089	0.876286651	-0.245169467
-3.147988521	-5.295790502	16.73638229	4.67559707	0.856619628	-0.420788234	-0.298563351	3.798961671	0.23651125	0.615512541	-0.188905491
