# Supplementary material for: Lexicon for classifying ear-canal shapes
Source: Sci Rep. 2023 Jul 22;13:11866. doi: 10.1038/s41598-023-38570-3 (PMC10363131; doi:10.1038/s41598-023-38570-3)
Supplement: Supplementary file 1 — Supplementary Information. [file 41598_2023_38570_MOESM1_ESM.zip › Supplementary/0094nv.csv]

OriginX	OriginY	OriginZ	MajorR	MajorX	MajorY	MajorZ	MinorR	MinorX	MinorY	MinorZ
-5.29767375	1.447117385	5.464765264	7.82854267	0.970256735	0.066656135	0.232720493	6.242590188	0.064730209	0.486960574	-0.409348701
-5.657503696	2.131037217	5.747165649	7.650183894	0.971400028	0.221849706	0.084644513	5.555443754	-0.098244183	0.659137241	-0.600097978
-5.939593938	2.774785374	6.134925494	7.588544776	0.955769323	0.294042653	-0.006627146	4.930942284	-0.219311119	0.698403478	-0.641366408
-6.149871465	3.422308325	6.639512641	7.458322209	0.946983328	0.315322373	-0.061598517	4.445495793	-0.278980466	0.715473179	-0.626397382
-6.317249057	4.067456992	7.23131473	7.216840043	0.944545658	0.311593798	-0.103647501	4.135694279	-0.308673098	0.738742734	-0.592085482
-6.386246279	4.610640134	7.761346274	6.94133125	0.948748079	0.284920335	-0.136738748	4.004238238	-0.31074877	0.771923974	-0.547653555
-6.351199088	5.119254296	8.27321154	6.639366147	0.954672728	0.24447102	-0.169805488	3.942720239	-0.296469642	0.811761263	-0.498095665
-6.206418216	5.626685012	8.87383297	6.277322641	0.956286814	0.203310961	-0.210190822	3.849691976	-0.278175944	0.850125604	-0.443293064
-5.974166279	6.076761264	9.510786816	5.908887615	0.953604182	0.161101743	-0.254333033	3.739771946	-0.252280129	0.883714712	-0.386137043
-5.650160839	6.45774659	10.17541545	5.573139661	0.940773051	0.142132764	-0.307805693	3.604409827	-0.243659424	0.910916817	-0.32409113
-5.326617506	6.742374436	10.81401463	5.346503624	0.922138018	0.139449133	-0.360853731	3.478254749	-0.242167071	0.931114968	-0.259019875
-4.952086926	7.01033693	11.52920381	5.132652899	0.901030496	0.147884274	-0.407767443	3.369797859	-0.243309188	0.946354209	-0.194419872
-4.467643514	7.239541936	12.33187685	4.888326946	0.876356249	0.177598497	-0.447725919	3.299130937	-0.258543283	0.95642142	-0.12667798
-4.01382293	7.36484058	12.9855015	4.702710435	0.852702004	0.214015047	-0.476546799	3.276493021	-0.275407695	0.959297251	-0.061980581
-3.596995213	7.435178	13.57947121	4.586063322	0.834896021	0.241344442	-0.494673119	3.250196594	-0.28298861	0.958957141	-0.009758137
-3.178146599	7.480825564	14.17819102	4.531579065	0.826741551	0.246496085	-0.505705534	3.210694353	-0.273531163	0.961566969	0.021520262
-2.785313649	7.490489056	14.78075752	4.480046964	0.827883082	0.227004167	-0.512911991	3.219285451	-0.247205429	0.968252502	0.029518047
-2.430800521	7.469467823	15.35678591	4.363667607	0.823914331	0.23568812	-0.515379748	3.297041888	-0.249849967	0.965054025	0.041904637
