# Supplementary material for: Lexicon for classifying ear-canal shapes
Source: Sci Rep. 2023 Jul 22;13:11866. doi: 10.1038/s41598-023-38570-3 (PMC10363131; doi:10.1038/s41598-023-38570-3)
Supplement: Supplementary file 1 — Supplementary Information. [file 41598_2023_38570_MOESM1_ESM.zip › Supplementary/0095nv.csv]

OriginX	OriginY	OriginZ	MajorR	MajorX	MajorY	MajorZ	MinorR	MinorX	MinorY	MinorZ
-4.064937496	3.882703521	5.505832088	8.013788143	-0.981833573	-0.054721441	-0.181682136	5.558391945	-0.11022674	-0.463487622	0.73527881
-4.168048616	4.577131166	5.840828596	7.788679897	-0.987242773	-0.066198113	-0.144808554	5.142450094	-0.081764638	-0.489975945	0.781425049
-4.385781227	5.259463034	6.119470882	7.466824106	-0.993740817	-0.08482982	-0.072684875	4.718072683	-0.016354453	-0.519951616	0.830427107
-4.57323789	5.832237135	6.409417754	7.109827922	-0.996329105	-0.085106614	-0.009229272	4.428602198	0.037792082	-0.53258918	0.831431755
-4.675753463	6.43590415	6.796440959	6.727905525	-0.996676557	-0.068500016	0.04408615	4.214476132	0.074262582	-0.552105887	0.821040445
-4.656010657	7.000141985	7.194414952	6.373479134	-0.993514308	-0.04865649	0.102770942	4.097072917	0.111332298	-0.580379345	0.801500967
-4.560940961	7.552907496	7.595555115	6.021813488	-0.985958203	-0.029621645	0.164344093	4.056378867	0.147009569	-0.618735484	0.770440398
-4.395918835	8.102898127	8.007700753	5.642726565	-0.974461271	-0.015103629	0.22404712	4.082588418	0.176545752	-0.66460016	0.723058271
-4.142099999	8.786554039	8.541056356	5.172048923	-0.961119805	-0.007877779	0.276019314	4.167164486	0.192458087	-0.704971437	0.650033027
-3.837399265	9.390974451	9.062468191	4.745394502	-0.946386034	-0.019164721	0.322468894	4.274656892	0.09935643	-0.3579236	0.270320747
-3.531896024	9.875266781	9.586282919	4.323994491	-0.583064468	0.747624285	-0.317952441	4.461883238	-0.24262974	-0.118641959	0.165965609
-3.201064605	10.23346244	10.1743864	4.464873963	0.398738177	0.737181602	-0.545500827	4.108990662	-0.870442492	0.491292178	0.027667974
-2.871214108	10.50370956	10.85359895	4.520453181	0.406808161	0.783177616	-0.470255188	3.880499133	-0.856793922	0.487561874	0.070805782
-2.599354052	10.69229808	11.59768115	4.577721233	0.417261783	0.819267779	-0.393310197	3.691222934	-0.851201116	0.48070281	0.09827009
-2.381899329	10.81319393	12.29657509	4.654085223	0.41887692	0.84952911	-0.320690531	3.532433673	-0.862207619	0.469077845	0.116425053
-2.195296827	10.8550659	12.99797185	4.704786904	0.425766684	0.866666609	-0.260022538	3.401062188	-0.871068118	0.46440128	0.121563685
-2.046482747	10.82047734	13.77727386	4.699872586	0.406126808	0.88922593	-0.210566524	3.300702197	-0.884254464	0.433683333	0.125960296
-1.94760186	10.78509563	14.54904141	4.662563861	0.363714409	0.915008021	-0.174562741	3.212787223	-0.894444391	0.380243445	0.12948633
-1.881120993	10.82156527	15.32566971	4.616972658	0.326051353	0.932329782	-0.15637037	3.115977719	-0.898377246	0.336266997	0.131704107
