# Supplementary material for: Lexicon for classifying ear-canal shapes
Source: Sci Rep. 2023 Jul 22;13:11866. doi: 10.1038/s41598-023-38570-3 (PMC10363131; doi:10.1038/s41598-023-38570-3)
Supplement: Supplementary file 1 — Supplementary Information. [file 41598_2023_38570_MOESM1_ESM.zip › Supplementary/0096nv.csv]

OriginZ	OriginX	OriginY	MajorR	MajorZ	MajorX	MajorY	MinorR	MinorZ	MinorX	MinorY
-10.62362659	-5.632698799	5.452244062	8.219180834	-0.967695068	0.199616854	-0.154010934	4.146282983	0.015486	-0.556294872	-0.818328637
-10.82324588	-6.157491322	5.518170136	8.045741447	-0.968210018	0.181561625	-0.17206027	3.834119959	0.037282767	-0.5549313	-0.79537116
-11.15710926	-6.691068504	5.551495078	7.80926969	-0.970942831	0.181892976	-0.155515157	3.527823879	0.021448673	-0.561131916	-0.7902213
-11.60142201	-7.160071303	5.608187698	7.423327214	-0.973982038	0.197685718	-0.11081221	3.299517181	-0.025999783	-0.576120526	-0.799257389
-12.15849647	-7.861796274	5.94038928	6.783054606	-0.976853421	0.211112293	-0.034481781	3.1338906	-0.104641876	-0.611946769	-0.782143799
-12.36588763	-8.481098229	6.414244707	6.327309243	-0.978609467	0.204263505	0.024493489	3.074185334	-0.156294409	-0.660798846	-0.733831749
-12.34564893	-9.014576137	6.899158357	5.943901514	-0.979370207	0.187334202	0.075762092	3.057101121	-0.189326618	-0.719741479	-0.667730412
-12.21803616	-9.487546859	7.422480528	5.579171497	-0.975298377	0.177187902	0.131899671	3.028988788	-0.220884948	-0.778279465	-0.587772704
-12.04680772	-9.926883141	8.050422946	5.236721959	-0.966765806	0.173663011	0.18763005	2.95110872	-0.246024286	-0.830810874	-0.498676778
-11.84173452	-10.29859622	8.781471455	4.967657489	-0.954359332	0.176533888	0.240902577	2.807072686	-0.263946285	-0.872909186	-0.405979667
-11.61345941	-10.60265172	9.574914726	4.824212993	-0.934368671	0.198425449	0.295943453	2.652223146	-0.290075872	-0.901561434	-0.311360409
-11.38488866	-10.8134738	10.32661618	4.826064245	-0.908865518	0.231260667	0.347105135	2.511204355	-0.318563875	-0.921351861	-0.220276994
-11.18451983	-10.95609541	11.02715607	4.865166115	-0.883630476	0.257847019	0.390783952	2.428985245	-0.333713622	-0.9320061	-0.139628383
-10.94986989	-11.03520663	11.71019233	4.863774725	-0.852557988	0.29631796	0.430511956	2.401475261	-0.356400198	-0.932121747	-0.064219868
-10.60916368	-11.04750585	12.38533903	4.806387917	-0.81962935	0.337493454	0.46293185	2.395124183	-0.378418304	-0.921741778	0.001985319
-10.12733288	-11.08703622	13.03639552	4.70778243	-0.799272676	0.351009611	0.487806767	2.402221143	-0.376383242	-0.915999731	0.042418166
-9.576712669	-11.19468865	13.65010951	4.656848246	-0.800677281	0.318642489	0.50732914	2.411691448	-0.343855478	-0.937859569	0.046369578
-8.951641851	-11.39115262	14.27956154	4.668374966	-0.815265206	0.258754064	0.518062716	2.406194309	-0.286272888	-0.946256432	0.022119661
