# Supplementary material for: Lexicon for classifying ear-canal shapes
Source: Sci Rep. 2023 Jul 22;13:11866. doi: 10.1038/s41598-023-38570-3 (PMC10363131; doi:10.1038/s41598-023-38570-3)
Supplement: Supplementary file 1 — Supplementary Information. [file 41598_2023_38570_MOESM1_ESM.zip › Supplementary/0097nv.csv]

OriginX	OriginY	OriginZ	MajorR	MajorX	MajorY	MajorZ	MinorR	MinorX	MinorY	MinorZ
-3.936390087	9.864727499	5.41481657	8.057803872	0.959760859	-0.279789464	0.024019765	3.383083557	0.162055314	0.482509047	-0.854854345
-3.858460723	10.65368678	5.624147711	7.669039214	0.962676705	-0.270569472	-0.006761823	3.156596614	0.135962049	0.504993464	-0.850113609
-3.768784148	11.36836994	5.952212888	7.08467471	0.96386007	-0.261399423	-0.05142089	3.04829029	0.103553085	0.54543691	-0.831689402
-3.55385926	12.11255906	6.450832337	6.38499439	0.962572883	-0.248926417	-0.107187145	2.988699523	0.066194081	0.596567249	-0.790997096
-3.28519966	12.78318992	6.995371674	5.899198457	0.956908457	-0.250660844	-0.146612912	2.962713917	0.057467264	0.65227357	-0.740102158
-2.994963887	13.31895283	7.501318313	5.504600552	0.948177147	-0.263428407	-0.177667026	2.955950743	0.07011655	0.7125181	-0.682257141
-2.671319879	13.78933717	8.00032795	5.091834419	0.936992145	-0.27750243	-0.212221867	2.980627825	0.089629094	0.7688654	-0.609646223
-2.340078132	14.20393715	8.543021612	4.768995754	0.923525251	-0.2880952	-0.253184255	2.990072551	0.112166666	0.8251489	-0.5297829
-2.051378825	14.48840195	9.14995115	4.551403454	0.907108976	-0.297803482	-0.297433005	2.910806913	0.141580844	0.876090784	-0.445389815
-1.806687134	14.63608451	9.848653826	4.414800415	0.887740413	-0.30466611	-0.345102189	2.721424482	0.175079645	0.915304108	-0.357682073
-1.504287598	14.72884172	10.54521439	4.247483835	0.871802957	-0.278476284	-0.40300194	2.586917296	0.183310943	0.947816972	-0.258394604
-1.161350992	14.72732066	11.22552615	4.180248906	0.862525628	-0.208012739	-0.461281088	2.450925172	0.157786118	0.973847056	-0.144116081
-0.81993313	14.64875929	11.83696644	4.198349982	0.854267565	-0.128186871	-0.503780759	2.34863134	0.128289054	0.98494475	-0.033077499
-0.474945274	14.55034787	12.37488514	4.240066551	0.846510947	-0.056625839	-0.529351236	2.325330763	0.104455457	0.983389734	0.061844418
0.012239573	14.39573722	13.03454217	4.308370592	0.839350845	-0.012642938	-0.543443019	2.368264797	0.09563717	0.964645975	0.125270134
0.578740365	14.24939795	13.64804437	4.383505263	0.832880193	-0.008740463	-0.553384304	2.442548808	0.108830035	0.949280832	0.148802967
