# Supplementary material for: Lexicon for classifying ear-canal shapes
Source: Sci Rep. 2023 Jul 22;13:11866. doi: 10.1038/s41598-023-38570-3 (PMC10363131; doi:10.1038/s41598-023-38570-3)
Supplement: Supplementary file 1 — Supplementary Information. [file 41598_2023_38570_MOESM1_ESM.zip › Supplementary/0100nv.csv]

OriginX	OriginY	OriginZ	MajorR	MajorX	MajorY	MajorZ	MinorR	MinorX	MinorY	MinorZ
0.990098726	-5.597618967	7.795653306	7.911594914	0.920268312	0.368950179	-0.130315	4.578086644	-0.044281018	0.427014311	0.896263579
1.467419747	-6.204345146	8.05783664	7.62142784	0.905515093	0.403232911	-0.132081931	4.512590982	-0.072951239	0.454553722	0.887574645
1.941731712	-6.771009358	8.3254817	7.326540991	0.88748257	0.436898616	-0.146609303	4.535100166	-0.099229603	0.490927875	0.862299752
2.383155459	-7.303270815	8.60371346	7.03238135	0.867161394	0.470216227	-0.164096972	4.608891159	-0.131978426	0.530266995	0.822035583
2.868601608	-7.825953808	8.912962745	6.756002486	0.848184732	0.493476518	-0.192519055	4.714727487	-0.162806212	0.582699715	0.776332935
3.379310542	-8.269199791	9.272539098	6.53489188	0.837735771	0.487751115	-0.245555752	4.806784875	-0.169481065	0.647288813	0.707519528
3.901204811	-8.595119885	9.70840196	6.328001128	0.843841529	0.416933493	-0.33778386	4.819711189	-0.124459486	0.761487177	0.628998158
4.481638116	-8.936454713	10.33847431	6.159233877	0.855892647	0.2289367	-0.463719489	4.640594988	0.022626121	0.851558866	0.462172955
4.966735455	-9.156696675	11.03233022	6.1427568	0.856921591	0.094204805	-0.506765075	4.354341533	0.101044315	0.875069854	0.33353293
5.391761455	-9.248511674	11.74519538	6.128684399	0.864590416	0.041478807	-0.50076234	4.132890544	0.114194364	0.876243985	0.269742545
5.770885785	-9.299274283	12.37344815	6.080635748	0.872993226	0.004269251	-0.487713646	3.996213474	0.13254295	0.90878824	0.245203191
6.191676133	-9.329044313	13.0330453	5.969806499	0.878814304	-0.032560286	-0.476051728	3.901461079	0.164578235	0.931841062	0.240084615
6.653280436	-9.373192464	13.86774504	5.77137336	0.882165391	-0.06244222	-0.466781739	3.782092293	0.199584534	0.925349094	0.253406906
7.018676121	-9.543730363	14.79323137	5.64965907	0.88355989	-0.082088652	-0.461067646	3.621246742	0.233027307	0.90019726	0.286286845
7.290909243	-9.796662594	15.55045281	5.687270693	0.878562687	-0.10697837	-0.465492464	3.547259251	0.279352634	0.866249422	0.328166106
7.561297862	-10.07457966	16.1955804	5.854739542	0.875447721	-0.110319434	-0.470553834	3.556620739	0.314809769	0.837134707	0.389428912
7.825948811	-10.47070686	16.76856667	6.067419832	0.875957842	-0.095945892	-0.472749665	3.554622869	0.330570632	0.792905356	0.451591914
8.081267295	-11.01498927	17.30245924	6.108675833	0.879422579	-0.072482123	-0.470491519	3.582296293	0.335589842	0.752981826	0.511268648
8.258296751	-11.6272596	17.8215989	6.067221011	0.886074751	-0.044480698	-0.461403298	3.652320618	0.333524834	0.731383405	0.569990486
8.501510792	-12.26856723	18.34754075	6.024606569	0.900307988	-0.004507321	-0.435230067	3.727951977	0.303050124	0.717587787	0.619451799
