# Supplementary material for: Lexicon for classifying ear-canal shapes
Source: Sci Rep. 2023 Jul 22;13:11866. doi: 10.1038/s41598-023-38570-3 (PMC10363131; doi:10.1038/s41598-023-38570-3)
Supplement: Supplementary file 1 — Supplementary Information. [file 41598_2023_38570_MOESM1_ESM.zip › Supplementary/0101.csv]

OriginX	OriginY	OriginZ	MajorR	MajorX	MajorY	MajorZ	MinorR	MinorX	MinorY	MinorZ
2.506177507540975	7.549093083912503	4.510335744356659	16.2437998827786	-0.1102698829107945	-0.10682962236975514	0.9881437065058782	5.118116217397875	0.38724575166912767	-0.6732378083491117	-0.029570797187024392
3.332994623706916	8.045535234527838	3.5262537861153307	13.316679711939694	-0.11300220110300557	-0.12131728257248912	0.9861605444830485	4.863736341289122	0.40239131750860696	-0.6788771667040331	-0.03740610865867704
3.7582934103420866	8.783406699906319	3.4800244734524024	13.848873763290063	-0.17841847766022706	-0.05536007508840356	0.9823961059143167	4.276795664279968	0.4647878002827639	-0.767258647218368	0.04117609505547928
4.784147905626418	9.32256145867414	1.3401475572183918	8.287371341374913	-0.25476350339294107	0.0025656162714203104	0.966999987048657	4.425944373497091	0.5082740079578697	-0.8080588322286582	0.1360525724934982
5.471728573841521	9.788898580586594	1.6900091315247878	7.942887830628463	-0.29776215931277095	-0.010156374599186235	0.9545860592614984	4.160709502642357	0.5436147848050052	-0.7925817356658534	0.1611359747585139
6.012501592127951	10.229955039418925	1.938059207717334	7.66875496361121	-0.33577909421489394	-0.03618107383562334	0.941245626701302	4.0153642773030445	0.5877530053526242	-0.7708415884067998	0.18004364697829184
6.422405869323258	10.657167265679647	2.2466656377179786	7.331523913807558	-0.3674167847615706	-0.07000606706736254	0.927417951545704	3.9261685563760205	0.6378729839886011	-0.7418700684800408	0.19670725026405508
6.884071080181325	11.18195605570791	2.690235810422555	6.90424811542952	-0.3876359503259407	-0.11252245892934284	0.9149191583147657	3.7984426685205306	0.686146909097934	-0.6976448718841509	0.20490825995255352
7.272037391183564	11.711062611707513	3.130423184030384	6.457838200620419	-0.3901181723114448	-0.16543087658442157	0.9057816716543163	3.664817669007952	0.7365342870709516	-0.6437439919190943	0.19965106680444972
7.541466756111434	12.179289481000247	3.4701388803596966	6.013712671389716	-0.3641435086576303	-0.23159737124426003	0.9020876690961134	3.5605948507234326	0.782097607629202	-0.5729153445386633	0.1686200625783919
7.7755722321012595	12.67356388021745	3.776258202738966	5.544201284266376	-0.26405291691702193	-0.3291560536012558	0.9066048474640204	3.406538329280376	0.8634170773459451	-0.49124068505878526	0.07312221273940461
8.00590738212534	13.280204968906753	4.152227203274077	5.254950838226374	-0.08412633566348823	-0.4324862773880066	0.8977072905568375	3.1322705240202553	0.8840209547718021	-0.34945484652977415	-0.08551226321059814
8.19497461406917	14.042173716717734	4.651292005801722	5.4141386955715	0.03449000550449555	-0.4768306579989881	0.8783182584419794	2.8373328470873362	0.887546200452584	-0.2516473655625459	-0.17146934018103774
8.308388805900256	14.71825203046759	5.060881455840187	5.593532911793973	0.08769006334138382	-0.4858123756549491	0.8696532575984974	2.7046258579826636	0.8893663795910762	-0.20025694846458714	-0.20154687687716577
8.39573119011873	15.309736817207213	5.458194203822377	5.643324551052847	0.11662614441191789	-0.47870039973055123	0.8701978336777338	2.6979237889562993	0.9032360677814195	-0.1784539693827175	-0.21922247927221006
8.482901871584211	15.87713602998349	5.896670644048038	5.599927339832728	0.13489213043055553	-0.45832497400836875	0.8784886631870295	2.762824222404355	0.9074171003684811	-0.17593220330538728	-0.2311214212240458
8.593733642186569	16.52701270315564	6.414997651155454	5.494374330059681	0.13226802590963477	-0.4207789529048082	0.8974687972928649	2.8695096144043686	0.9161145189711256	-0.19979729966270185	-0.22869113455068646
8.792567793580607	17.21021711928198	6.894202290453983	5.42152101039103	0.12119750195506929	-0.3657857564985585	0.9227740491922323	2.9036509745391834	0.939418843728704	-0.2457840670650043	-0.22081194007836297
9.094576963014484	17.937664090003437	7.212793848184113	5.388280375371853	0.13266019900620443	-0.3007421187443272	0.9444339307822475	2.818708972962031	0.9248407585699541	-0.287127892549287	-0.2213400038091205
9.448810477699562	18.839339372108444	7.240261229130898	5.119258177573932	0.16929259445816897	-0.23113726263747947	0.9580791111813651	2.7085534761941252	0.8966877150905077	-0.32727559693646613	-0.2374002028182464
9.642550979523678	19.348238572691557	7.214363911001911	4.915837917400638	0.1612042858503496	-0.1828195741007999	0.9698402866189262	2.67907832147478	0.8989966219113983	-0.3598450854206706	-0.2172613744584208
9.79670729640395	19.843436070308464	7.181761652137652	4.862196877255559	0.1239622567470226	-0.11897831588217009	0.9851281740220548	2.6328749857727107	0.9045388246147376	-0.39462791113342693	-0.16148237607681548
10.249032169312526	20.69120543410228	7.4281498300967685	5.264671690244478	0.17978213857589415	-0.04604609300042698	0.9826281799177521	2.6238982832722995	0.8806146068038694	-0.43501766054722707	-0.18150267270137094
10.768230962598766	21.46033251243229	7.492444183416985	5.3933421831668324	0.26209773128469516	0.0018363065933794528	0.9650395884281177	2.592694089373963	0.8382345062855787	-0.4679047156134983	-0.22676805023521887
11.20444808220863	22.205018943592368	7.139662621504218	5.025480094618762	0.29544959620430494	0.057128285260240295	0.9536487273236083	2.5932813021863756	0.8127740033874176	-0.4959756910740002	-0.22209384260256784
11.479312121298348	22.825818544715762	6.500905657389173	4.515711788674929	0.2888463743748697	0.11324696550918052	0.9506539311513181	2.5066336672085883	0.8252456980633093	-0.5226576408041583	-0.18848061335609897
11.799547851213319	23.38776467063778	5.9845359166989525	4.06146384508131	0.29480288224538037	0.13286578692662404	0.9462758283313515	2.4345987876384165	0.8258521816052699	-0.5335385807756978	-0.1823723853960288
