# Supplementary material for: Lexicon for classifying ear-canal shapes
Source: Sci Rep. 2023 Jul 22;13:11866. doi: 10.1038/s41598-023-38570-3 (PMC10363131; doi:10.1038/s41598-023-38570-3)
Supplement: Supplementary file 1 — Supplementary Information. [file 41598_2023_38570_MOESM1_ESM.zip › Supplementary/Ears Statistics.csv]

Guid	Side	Volume	Area	Length
0	Left	2023.176049	800.9971366	22.18393205
1	Left	960.5943993	483.9035198	17.32625642
2	Right	906.71569	501.2388975	19.22412639
3	Left	943.8738358	502.4128932	14.27407277
4	Right	935.1468322	485.5859469	14.53401651
5	Right	710.0478572	411.4891644	13.25249684
6	Left	979.4922371	491.0906647	15.62467558
7	Right	1163.74396	557.6936065	16.14104554
8	Right	1522.557334	699.3877522	20.28987438
9	Right	1713.861586	707.3528474	18.07686535
10	Left	1163.191988	477.375844	11.36908071
11	Left	1093.775932	464.430473	12.74927788
12	Right	635.5752944	262.302006	6.792265363
13	Left	735.8582439	383.1126433	12.15013262
14	Right	979.0057083	485.7427265	14.14035709
15	Left	1565.679346	737.8634197	20.90728751
16	Left	1484.758638	604.3658853	14.87715478
17	Right	954.1247989	476.8887793	14.6788463
18	Right	1265.331686	615.4477484	20.55789816
19	Left	1219.565305	545.6332156	17.26981626
20	Left	668.1814884	374.0512257	14.4991021
21	Right	623.0480588	352.7335505	13.52385861
22	Left	769.6860067	323.5508603	7.872325808
23	Right	1992.612814	674.026478	14.98634773
24	Left	921.9205692	419.7709153	12.90287066
25	Right	755.4155938	394.7681442	13.7029707
26	Right	742.5326757	429.2137992	15.03949283
27	Left	678.7528413	409.0818541	14.44874843
28	Right	1367.9074	609.6293447	18.23784425
29	Left	955.1498402	491.94303	17.25234218
30	Right	1500.587983	652.0659124	20.34267698
31	Left	1309.535944	615.9389463	20.95933722
32	Left	1099.347056	526.3199147	16.2083536
33	Right	1051.181244	530.5112144	18.91494219
34	Left	837.730896	406.8035446	13.76213773
35	Left	1166.662908	541.8890501	17.21740836
36	Right	967.8288846	437.292906	13.90710292
37	Left	670.3691819	395.7479735	16.73827037
38	Right	892.5663016	516.5956718	21.49163133
39	Right	1055.909776	541.2950082	18.15025807
40	Right	1090.361148	488.0171206	14.63739063
41	Left	792.7423116	355.2388215	11.26750435
42	Left	897.4067171	414.5617059	13.53281963
43	Right	1044.325173	474.6307272	14.5373414
44	Left	664.1581862	381.9536024	14.11257159
45	Right	657.9401591	382.1852186	13.36926652
46	Left	1489.487465	684.3519698	21.37665383
47	Right	1499.662107	679.0478217	20.57927727
48	Left	1225.758493	535.0312693	15.25807758
49	Left	881.2968876	488.7696814	18.58268317
50	Right	1329.837117	636.8646472	20.85581403
51	Left	1093.227801	621.8435258	21.17204661
52	Right	770.8365747	526.3218938	16.45959839
53	Left	1344.187157	610.9397557	17.78812305
54	Right	1300.445494	578.1836299	15.12789787
55	Left	1407.560336	648.9724159	19.33075848
56	Right	1539.107243	690.9687412	20.0983767
58	Left	1225.273685	523.1774999	13.76050518
59	Right	1146.449731	521.0214443	14.20406012
60	Left	1521.644218	783.98298	29.47723993
61	Right	1194.832481	548.0948122	17.78414017
62	Left	664.4219579	380.0658787	14.30483688
63	Right	1092.88431	551.6408887	18.85807162
64	Right	966.8933426	490.3815609	15.53938059
65	Left	718.2589281	354.1042855	11.13117577
66	Left	541.3117304	354.5433598	15.32814072
67	Right	252.5261852	210.749992	11.68767561
68	Left	733.0835419	376.8071064	11.53806576
69	Right	772.2221455	418.9683949	13.37191687
70	Left	1852.610532	798.7031894	21.14344391
71	Right	1743.597205	791.2429203	20.91156375
72	Left	1270.272015	653.5735259	19.40862419
73	Right	1601.511079	846.4435522	27.41268447
74	Left	1235.146364	600.8380905	17.92996175
75	Right	1271.569476	629.6520574	19.74836828
76	Left	1480.271077	663.0583248	20.41617479
77	Right	1227.270977	613.4526048	20.24394725
78	Right	1380.494695	566.4000389	16.54580653
79	Left	818.4875542	379.2955887	11.84851093
80	Right	751.5283163	391.5892062	13.18490393
81	Right	916.0530246	457.7877719	15.86250489
82	Left	956.8831277	560.6949982	19.79946999
83	Right	1097.985476	610.2902127	21.26705842
84	Right	867.3560531	463.0169315	13.29763419
85	Left	834.2542143	432.550215	14.81410499
86	Right	1009.8819	495.5790592	16.78365377
87	Left	903.529532	423.3271721	12.57448807
88	Left	1478.824399	662.6319834	21.49941136
89	Right	1325.406887	564.5625068	16.18501826
90	Right	1107.644268	507.5485628	15.58891688
91	Left	714.6068004	413.7078252	14.02872148
92	Right	1206.347727	519.307856	13.79427301
93	Left	1382.322179	574.8933991	16.93036722
94	Left	1077.20628	506.4398406	15.59033126
95	Right	994.8030157	450.1840106	13.58211302
96	Right	979.547629	442.5646017	13.76066217
97	Left	650.3497417	368.5167889	13.03294538
98	Right	550.4827413	316.5668153	11.74100161
99	Left	1849.405754	811.0624034	24.64321563
100	Right	1754.727402	735.476182	20.82137054
101	Left	1264.311114	533.7628548	15.65430362
102	Right	1407.397324	748.4758642	22.68635764
103	Left	678.8577042	321.5233047	9.361293697
104	Right	811.4335332	376.8468816	10.98570769
105	Left	715.2196536	356.4746391	11.80758608
106	Right	656.9497893	303.251669	9.510817869
107	Right	1042.060294	498.983035	15.64986527
108	Left	907.4922087	458.5908337	11.72519307
109	Right	817.6271841	392.4727511	11.25723472
110	Right	620.0227738	336.9302166	12.07278156
111	Left	566.1737162	340.3114947	12.65121824
112	Right	1255.240924	638.8763901	23.94480366
113	Left	1361.172767	631.9496728	19.99735951
114	Right	1742.798822	805.6014498	24.92720595
115	Left	712.9906954	388.5775597	13.0774707
116	Right	1062.408831	569.3043949	19.06326056
117	Left	1242.195962	554.0983826	16.16880843
118	Right	949.7003765	407.4663454	11.4757777
119	Left	849.9467073	460.1822407	13.53870439
120	Right	827.5166541	403.5125943	12.38294791
121	Left	1552.174073	599.0556545	15.6006392
122	Right	1959.680121	732.9503864	19.20978341
123	Left	1038.367872	545.9456219	17.76860998
124	Right	1069.097345	535.9977271	16.48862733
125	Right	1242.236525	528.1615621	14.19607568
126	Left	846.5395039	406.6313783	12.33118303
127	Left	1123.501843	557.2815667	18.58889408
128	Right	1149.460979	513.4656937	14.43521595
129	Left	1146.114539	557.1336371	19.66840122
130	Left	1112.326929	507.1609448	15.28621042
131	Right	1238.481535	556.7367221	16.46176783
132	Left	743.273561	435.8533125	17.2462757
133	Right	710.9277488	419.4316165	16.84760277
134	Left	1740.51225	724.1901451	21.48381544
135	Right	1819.952573	730.511122	20.19798237
136	Right	1109.102355	556.037875	17.45566999
137	Left	1096.374312	531.1175613	17.56716403
138	Right	1342.479643	603.3348626	14.59549021
139	Left	1516.400031	682.6879301	19.86078351
140	Right	1389.861534	583.5863106	16.25693306
141	Left	1401.104936	678.5103651	21.22078725
142	Right	1571.553905	728.1360083	21.00722999
143	Left	1881.031626	831.66242	21.95150425
144	Right	2283.069527	963.1102361	25.18017506
145	Left	914.7895803	457.7557008	14.80660961
146	Right	1057.315613	542.8922598	16.5170152
147	Left	1696.092304	728.7383403	19.00732462
148	Right	1329.475066	626.6872383	17.04069848
149	Left	1528.558036	717.2522704	21.15688605
150	Right	1137.803835	578.5619435	17.38564104
151	Left	1310.611248	493.3712953	12.06167246
152	Left	1233.865846	554.6159289	16.59031508
153	Right	1328.031085	622.3534051	19.03669364
154	Left	1086.762706	446.0418723	12.92257653
155	Right	867.8185991	352.6131151	9.511438836
156	Left	976.1919104	500.522241	15.97452951
157	Right	617.6474718	357.1658146	11.31298177
158	Left	1799.629439	750.8526834	18.41653032
159	Right	1751.242112	695.7189063	18.7758349
160	Right	1942.153145	842.2146448	25.53476049
161	Left	1113.679849	584.5280265	19.95311122
162	Right	1059.539086	542.3501566	18.81445481
163	Right	1029.709356	617.8561415	20.97326985
164	Left	1434.4735	574.9917308	15.27857457
165	Left	1003.969771	539.3732101	19.34622654
166	Right	1082.473556	591.239137	21.10574743
167	Left	1276.09478	570.5128639	17.95912408
168	Right	1184.789271	556.3032708	18.45742931
169	Left	1275.571496	626.6878823	20.54334597
170	Right	1601.650877	774.3138745	25.70639491
171	Right	1299.917221	595.8784665	20.19477557
172	Left	2005.888918	821.997719	20.01530559
173	Right	1443.291563	651.486367	15.92283135
174	Left	1148.621843	436.5318038	11.90800411
175	Right	1146.639104	563.9190674	19.80825796
176	Left	796.1167596	411.6353191	14.26723212
177	Right	864.8141106	456.6449382	16.57363836
178	Left	964.3026851	465.5220726	13.67477252
179	Right	875.9148182	482.3319532	16.56059687
180	Left	1258.694465	498.6528671	13.32721334
181	Left	1315.566732	640.4022786	19.56314406
182	Right	950.1359145	455.7240605	14.04918365
183	Left	954.3124505	481.6958384	15.08854419
184	Right	1177.813771	585.2095435	19.48888095
185	Left	849.5036308	451.7940383	16.29347446
186	Right	868.7901824	456.1315342	16.54731535
187	Left	1258.205892	619.7974968	19.71004799
188	Right	955.4952102	452.6598544	14.13090584
189	Left	599.8546722	309.4600736	10.82093054
190	Right	694.4454113	309.3119038	8.920690126
191	Left	2186.735407	840.5399546	22.41948102
192	Right	1824.294979	697.2264579	18.12554851
193	Left	1411.4417	571.9653223	13.93630443
194	Right	1400.871881	590.9344394	15.9231706
195	Left	923.2309784	478.8899994	16.92332536
196	Right	898.7433034	461.2964125	16.01003157
197	Right	1587.091538	717.7661262	22.72519604
198	Left	644.5099787	364.0382954	14.21843543
199	Left	593.7781917	319.8095938	11.54934255
